# Supplementary material for: 3-(4-Methyl­piperazin-1-yl)isobenzofuran-1(3H)-one
Source: Acta Crystallogr Sect E Struct Rep Online. 2008 Apr 2;64(Pt 5):o779. doi: 10.1107/S1600536808008209 (PMC2961237; doi:10.1107/S1600536808008209)
Supplement: Supplementary file 2 [file e-64-0o779-Isup2.hkl]

#
# h,k,l, Fc-squared, Fo-squared, sigma(Fo-squared) and status flag
#
data_I
_shelx_title ' TEST STRUCTURE D:\DATA\ORHANM77_DENE\ORHANM77'
_shelx_refln_list_code          4
_shelx_F_calc_maximum      137.98
_exptl_crystal_F_000       496.00
_reflns_d_resolution_high  0.8107
 
loop_
 _symmetry_equiv_pos_as_xyz
 'x, y, z'
 '-x, y+1/2, -z+1/2'
 '-x, -y, -z'
 'x, -y-1/2, z-1/2'
 
_cell_length_a    13.1442
_cell_length_b     6.0567
_cell_length_c    15.7845
_cell_angle_alpha  90.000
_cell_angle_beta  104.022
_cell_angle_gamma  90.000
 
_shelx_F_squared_multiplier     1.000
 
loop_
 _refln_index_h
 _refln_index_k
 _refln_index_l
 _refln_F_squared_calc
 _refln_F_squared_meas
 _refln_F_squared_sigma
 _refln_observed_status
   1   0   0      255.24      307.62      5.86 o
   2   0   0      239.46      250.57      4.17 o
   3   0   0    11051.09    11418.54    129.30 o
   4   0   0    10839.30    10979.57    185.89 o
   5   0   0     3258.90     3442.06     55.08 o
   6   0   0     1853.35     2035.37     30.61 o
   7   0   0      433.25      453.12      3.24 o
   8   0   0        0.03        1.35      2.24 o
   9   0   0       47.07       52.10      2.33 o
  10   0   0      109.86      102.06      2.51 o
  11   0   0      190.42      188.02      2.11 o
  12   0   0        4.09        5.81      2.03 o
  13   0   0       25.00       23.07      1.98 o
  14   0   0       14.75       17.67      2.14 o
  15   0   0       16.90       13.57      2.21 o
   1   1   0      534.57      530.23      4.67 o
   2   1   0     2971.47     3068.49     46.20 o
   3   1   0    10607.52    10858.48    250.83 o
   4   1   0     2929.81     3014.52     53.61 o
   5   1   0     1420.40     1485.41     10.37 o
   6   1   0      584.54      590.70      2.32 o
   7   1   0     2331.49     2396.51     10.53 o
   8   1   0     1008.42     1045.68      4.67 o
   9   1   0       25.05       28.02      1.48 o
  10   1   0        6.37        6.19      1.41 o
  11   1   0       11.29       11.51      1.45 o
  12   1   0       13.39       12.03      1.54 o
  13   1   0        0.03        2.00      1.59 o
  14   1   0        0.21        1.61      1.58 o
  15   1   0       12.58       12.24      1.67 o
   0   2   0      321.04      323.12      3.52 o
   1   2   0      938.22      896.48      7.02 o
   2   2   0      212.60      231.27      1.93 o
   3   2   0       39.72       37.12      1.44 o
   4   2   0      866.73      904.19     14.47 o
   5   2   0     2275.30     2479.36     27.61 o
   6   2   0      479.75      447.43      4.48 o
   7   2   0      863.58      843.39      5.94 o
   8   2   0      180.54      186.06      1.76 o
   9   2   0       23.96       23.26      1.54 o
  10   2   0      675.51      666.75      2.41 o
  11   2   0        2.71        5.37      3.04 o
  12   2   0       31.78       38.86      1.59 o
  13   2   0        2.12        3.58      1.65 o
  14   2   0        1.01        2.64      1.55 o
  15   2   0        0.16        0.08      1.51 o
   1   3   0      221.24      221.52      2.04 o
   2   3   0      466.58      480.39      2.61 o
   3   3   0      568.81      576.83      4.67 o
   4   3   0        8.24       12.92      1.56 o
   5   3   0       47.24       54.17      1.55 o
   6   3   0      113.84      115.59      1.81 o
   7   3   0       26.76       25.50      1.53 o
   8   3   0        9.76       10.28      1.50 o
   9   3   0        5.61        5.34      1.68 o
  10   3   0      360.83      341.72      3.20 o
  11   3   0      221.78      204.48      1.96 o
  12   3   0        0.58        1.01      2.10 o
  13   3   0      121.79      108.73      2.99 o
  14   3   0       38.28       30.79      1.90 o
   0   4   0       29.29       27.05      1.93 o
   1   4   0        9.72       10.53      1.27 o
   2   4   0        0.01        0.81      1.29 o
   3   4   0       43.16       46.97      1.47 o
   4   4   0       57.48       59.38      1.69 o
   5   4   0       47.17       49.63      1.69 o
   6   4   0      130.31      135.94      1.78 o
   7   4   0        1.31        2.13      1.63 o
   8   4   0      253.73      248.33      4.32 o
   9   4   0       13.86       12.65      1.63 o
  10   4   0        3.45        2.79      1.66 o
  11   4   0        4.73        6.93      1.73 o
  12   4   0        1.06        1.55      1.80 o
  13   4   0       47.67       50.27      2.03 o
   1   5   0      155.78      148.65      1.57 o
   2   5   0       21.63       22.16      1.51 o
   3   5   0        0.72        2.15      1.52 o
   4   5   0        0.35       -0.14      1.75 o
   5   5   0      116.87      114.19      1.84 o
   6   5   0        8.30        9.21      1.87 o
   7   5   0        2.54        2.49      1.66 o
   8   5   0        6.47        9.48      1.75 o
   9   5   0       12.67       13.13      1.84 o
  10   5   0       10.59       11.80      1.82 o
  11   5   0       11.41       13.17      2.13 o
   0   6   0       23.85       21.34      2.15 o
   1   6   0       20.11       18.91      1.66 o
   2   6   0       91.54       90.60      1.77 o
   3   6   0      161.22      166.12      2.00 o
   4   6   0      105.24       96.58      2.14 o
   5   6   0        2.20        2.47      2.19 o
   6   6   0        0.03        0.92      2.00 o
   7   6   0        0.50        1.74      2.01 o
   8   6   0        2.19        4.05      1.90 o
   9   6   0        2.05        3.60      1.94 o
   1   7   0        0.14        1.23      1.94 o
   2   7   0       37.79       37.02      2.04 o
   3   7   0        7.94        8.35      2.09 o
   4   7   0        4.87        6.71      2.35 o
   5   7   0        1.70        3.34      2.22 o
 -15   1   1       11.89       12.33      1.64 o
 -14   1   1        6.14        5.93      1.68 o
 -13   1   1        0.11        0.93      1.59 o
 -12   1   1        3.57        1.37      1.53 o
 -11   1   1       45.52       48.18      1.53 o
 -10   1   1       69.08       67.33      1.57 o
  -9   1   1      148.13      138.10      1.76 o
  -8   1   1      253.30      248.97      2.08 o
  -7   1   1       43.81       41.98      1.65 o
  -6   1   1     2481.13     2577.13     15.20 o
  -5   1   1       13.60       13.91      1.61 o
  -4   1   1     1967.43     1993.23     11.34 o
  -3   1   1     5630.53     5878.38    173.99 o
  -2   1   1     2134.15     2161.86     39.61 o
  -1   1   1     1750.91     1737.02     25.97 o
   0   1   1     4539.15     4456.39     61.30 o
   1   1   1     3625.34     3634.57     45.57 o
   2   1   1       10.05       14.11      1.55 o
   3   1   1     2988.48     3139.77     37.71 o
   4   1   1     1009.35     1064.75      3.59 o
   5   1   1      237.42      253.11      1.88 o
   6   1   1       16.95       24.99      1.47 o
   7   1   1      254.20      270.72      2.92 o
   8   1   1       27.43       33.14      1.56 o
   9   1   1      232.91      219.81      1.71 o
  10   1   1      185.95      190.41      2.39 o
  11   1   1       61.12       56.78      1.38 o
  12   1   1        5.72        5.63      1.37 o
  13   1   1        7.89        9.83      1.37 o
  14   1   1       12.13       14.00      1.58 o
  15   1   1        1.47        3.71      1.58 o
 -15   2   1       16.69       17.58      1.65 o
 -14   2   1       36.78       34.78      1.52 o
 -13   2   1       30.96       26.71      1.52 o
 -12   2   1       21.32       19.52      1.50 o
 -11   2   1       14.43       17.10      1.52 o
 -10   2   1     1123.38     1110.95      8.92 o
  -9   2   1        0.10        0.99      1.38 o
  -8   2   1      106.37      111.05      1.49 o
  -7   2   1      472.05      480.07      5.09 o
  -6   2   1     1547.92     1602.80     12.46 o
  -5   2   1       12.70       12.28      1.42 o
  -4   2   1     2126.62     2192.19     37.57 o
  -3   2   1       93.34       94.27      1.55 o
  -2   2   1      202.38      190.96      2.53 o
  -1   2   1       61.87       59.51      1.47 o
   0   2   1      280.87      268.24      2.34 o
   1   2   1     1326.92     1300.83     11.21 o
   2   2   1       15.37       21.30      1.38 o
   3   2   1      151.88      155.23      1.76 o
   4   2   1      685.16      716.87      6.56 o
   5   2   1        6.12        5.67      1.70 o
   6   2   1       36.66       38.31      1.56 o
   7   2   1      370.40      394.39      2.02 o
   8   2   1       26.90       28.64      1.52 o
   9   2   1        8.11       10.08      1.56 o
  10   2   1      282.30      277.49      1.91 o
  11   2   1        2.36        3.53      1.61 o
  12   2   1        1.70        1.37      1.59 o
  13   2   1       48.56       47.36      1.71 o
  14   2   1       50.93       49.45      1.71 o
 -14   3   1       32.76       27.17      1.90 o
 -13   3   1      129.93      126.18      2.37 o
 -12   3   1       39.09       37.13      1.63 o
 -11   3   1       35.61       34.88      1.83 o
 -10   3   1       58.48       56.05      1.62 o
  -9   3   1      320.75      311.52      2.77 o
  -8   3   1       18.28       18.75      1.57 o
  -7   3   1       20.09       28.56      3.41 o
  -6   3   1      159.04      178.34      2.19 o
  -5   3   1      109.73      117.68      3.31 o
  -4   3   1       70.06       79.01      1.69 o
  -3   3   1       98.93      103.00      1.53 o
  -2   3   1      113.62      115.55      1.43 o
  -1   3   1        6.40        4.11      1.26 o
   0   3   1       80.75       79.82      1.39 o
   1   3   1        5.86        8.55      1.26 o
   2   3   1      221.96      229.92      1.94 o
   3   3   1      496.80      510.36      5.10 o
   4   3   1      266.84      264.42      2.34 o
   5   3   1       87.89       98.87      1.73 o
   6   3   1      137.62      134.55      2.31 o
   7   3   1       15.43       15.56      1.50 o
   8   3   1       30.97       31.93      1.49 o
   9   3   1       75.97       74.82      1.66 o
  10   3   1        1.51        4.14      1.55 o
  11   3   1       31.37       34.39      1.75 o
  12   3   1        1.48        1.70      1.71 o
  13   3   1        1.05        0.46      1.67 o
  14   3   1       15.13       18.16      1.69 o
 -13   4   1        2.66        8.44      1.76 o
 -12   4   1        0.38        2.10      1.73 o
 -11   4   1        9.95       13.22      1.72 o
 -10   4   1        2.56        5.02      1.71 o
  -9   4   1       32.79       30.07      1.64 o
  -8   4   1      162.17      171.79      4.11 o
  -7   4   1       58.44       63.65      1.62 o
  -6   4   1       10.86       11.28      1.62 o
  -5   4   1      199.02      195.22      2.30 o
  -4   4   1       61.62       57.78      1.61 o
  -3   4   1       66.36       74.23      1.49 o
  -2   4   1        8.92        7.36      1.29 o
  -1   4   1      126.77      128.51      1.51 o
   0   4   1        0.36        1.03      1.26 o
   1   4   1       15.03       15.22      1.30 o
   2   4   1        1.60        1.63      1.33 o
   3   4   1       48.92       50.84      1.45 o
   4   4   1       11.71       12.18      1.43 o
   5   4   1       25.63       29.18      1.77 o
   6   4   1       81.86       76.30      1.79 o
   7   4   1        6.01        8.76      1.60 o
   8   4   1      143.37      144.29      2.68 o
   9   4   1       22.37       18.81      1.66 o
  10   4   1       15.60       16.77      1.76 o
  11   4   1       13.12       12.49      1.73 o
  12   4   1       11.21       12.50      1.76 o
  13   4   1        2.18        0.71      1.93 o
 -11   5   1        0.81        0.31      1.85 o
 -10   5   1        0.24        0.15      1.77 o
  -9   5   1        0.96        1.81      1.74 o
  -8   5   1       17.03       17.93      1.83 o
  -7   5   1        0.60        1.30      1.74 o
  -6   5   1       15.79       17.41      1.76 o
  -5   5   1       33.14       31.44      1.74 o
  -4   5   1       23.36       21.83      1.63 o
  -3   5   1       10.29       10.52      1.59 o
  -2   5   1       51.60       53.01      1.46 o
  -1   5   1       18.66       21.54      1.40 o
   0   5   1      113.22      109.43      1.54 o
   1   5   1        0.87        2.14      1.41 o
   2   5   1        9.49        9.02      1.47 o
   3   5   1      187.76      191.43      1.76 o
   4   5   1       64.00       61.97      1.62 o
   5   5   1       49.24       47.17      1.90 o
   6   5   1        0.00        2.03      1.70 o
   7   5   1      165.85      162.67      1.97 o
   8   5   1        2.33        4.32      1.92 o
   9   5   1        0.35        4.15      1.73 o
  10   5   1        0.71        2.30      1.87 o
  11   5   1        0.01        1.27      2.08 o
  -9   6   1        0.28        2.05      1.92 o
  -8   6   1        1.09        4.38      2.07 o
  -7   6   1        5.46        7.22      1.89 o
  -6   6   1        0.85        2.00      1.82 o
  -5   6   1       18.62       18.25      1.89 o
  -4   6   1        5.91        6.86      1.89 o
  -3   6   1       25.71       26.07      1.80 o
  -2   6   1      139.17      126.90      1.83 o
  -1   6   1        0.40        1.62      1.59 o
   0   6   1       23.18       26.64      1.61 o
   1   6   1      120.77      118.67      1.82 o
   2   6   1       27.06       28.73      1.66 o
   3   6   1        6.82        8.59      1.69 o
   4   6   1       58.62       60.77      2.10 o
   5   6   1        0.33        0.70      2.03 o
   6   6   1        5.02        6.71      1.92 o
   7   6   1       10.96       12.24      1.94 o
   8   6   1        8.20        9.70      1.97 o
   9   6   1        0.02        0.57      1.98 o
  -5   7   1       75.53       81.87      2.49 o
  -4   7   1       25.25       25.05      2.31 o
  -3   7   1        0.35        1.31      2.06 o
  -2   7   1        3.26        4.60      2.15 o
  -1   7   1        0.57        2.21      2.05 o
   0   7   1        0.30        0.88      1.90 o
   1   7   1        2.69        5.24      1.92 o
   2   7   1        1.14        1.39      2.05 o
   3   7   1        2.70        3.75      2.14 o
   4   7   1       24.54       27.18      2.37 o
   5   7   1       31.15       34.55      2.40 o
 -16   0   2       11.72       19.84      2.39 o
 -15   0   2       58.44       57.60      2.42 o
 -14   0   2       13.66       12.90      2.63 o
 -13   0   2       10.84       10.85      2.47 o
 -12   0   2        4.64        5.12      2.49 o
 -11   0   2       12.65       17.41      2.32 o
 -10   0   2      466.16      478.48      5.27 o
  -9   0   2      177.22      177.04      2.62 o
  -8   0   2       47.32       45.12      2.11 o
  -7   0   2      272.03      270.57      8.33 o
  -6   0   2        3.35        7.22      3.17 o
  -5   0   2      174.18      171.54      2.68 o
  -4   0   2      225.02      224.07      3.18 o
  -3   0   2     2044.30     1974.48     35.35 o
  -2   0   2     5668.38     5775.45    199.16 o
  -1   0   2     6906.93     7426.34    180.56 o
   0   0   2     4271.54     4339.57     86.27 o
   1   0   2       49.22       53.87      1.94 o
   2   0   2      232.17      196.72      2.26 o
   3   0   2      574.63      538.88      3.21 o
   4   0   2      186.83      202.69      2.30 o
   5   0   2       93.35       95.99      1.93 o
   6   0   2      344.29      371.24      2.45 o
   7   0   2       35.64       33.32      1.72 o
   8   0   2        2.88        6.80      1.78 o
   9   0   2        7.89        6.98      1.77 o
  10   0   2        0.52        0.49      1.82 o
  11   0   2       29.54       26.19      1.90 o
  12   0   2       20.68       19.52      1.94 o
  13   0   2        0.02        1.49      2.11 o
  14   0   2        3.35        6.01      2.24 o
  15   0   2        6.94        8.21      2.28 o
 -15   1   2        1.34        2.79      1.56 o
 -14   1   2        0.16        0.62      1.42 o
 -13   1   2        3.99        4.52      1.59 o
 -12   1   2       16.55       18.83      1.75 o
 -11   1   2       33.06       34.35      1.73 o
 -10   1   2      356.56      359.56      2.17 o
  -9   1   2        5.04        5.37      1.58 o
  -8   1   2       11.94       14.31      1.59 o
  -7   1   2     2277.08     2416.72      9.46 o
  -6   1   2      107.24      136.11      2.32 o
  -5   1   2      500.29      548.18      5.12 o
  -4   1   2     1332.75     1350.94     11.41 o
  -3   1   2     1483.04     1451.98     14.58 o
  -2   1   2     1559.62     1529.55     21.66 o
  -1   1   2     7790.55     7524.55    202.94 o
   0   1   2     6763.71     6561.44     64.22 o
   1   1   2      746.98      722.36      2.90 o
   2   1   2        5.49        9.62      1.40 o
   3   1   2        0.97        2.04      1.37 o
   4   1   2        0.26        0.71      1.22 o
   5   1   2      327.29      371.94      4.22 o
   6   1   2      556.33      573.38      3.51 o
   7   1   2        4.33        4.07      1.37 o
   8   1   2        0.43        1.90      1.19 o
   9   1   2      100.33      108.27      1.39 o
  10   1   2        8.94        9.94      1.35 o
  11   1   2        3.86        3.86      1.30 o
  12   1   2       10.08        8.05      1.40 o
  13   1   2       49.27       46.60      1.56 o
  14   1   2       35.30       32.63      1.65 o
  15   1   2        5.21        4.65      1.64 o
 -15   2   2        0.56        2.33      1.72 o
 -14   2   2        0.20        1.93      1.50 o
 -13   2   2       19.30       19.42      1.51 o
 -12   2   2       38.83       36.41      1.43 o
 -11   2   2       35.74       32.67      1.41 o
 -10   2   2      377.02      354.43      3.60 o
  -9   2   2        0.31        0.89      1.29 o
  -8   2   2        5.40        4.86      1.29 o
  -7   2   2      130.44      117.43      1.53 o
  -6   2   2       57.55       57.00      1.38 o
  -5   2   2      267.89      271.00      3.40 o
  -4   2   2      614.59      604.76      6.32 o
  -3   2   2      447.03      418.90      4.96 o
  -2   2   2        2.92        3.31      1.26 o
  -1   2   2       17.52       17.59      1.37 o
   0   2   2      553.98      527.25      3.95 o
   1   2   2       91.92       86.08      1.46 o
   2   2   2      420.82      430.81      3.80 o
   3   2   2      274.47      274.38      2.15 o
   4   2   2      337.90      343.48      3.45 o
   5   2   2        0.00        0.42      1.31 o
   6   2   2       63.02       64.84      1.57 o
   7   2   2      129.84      130.25      1.68 o
   8   2   2       94.48       94.73      1.56 o
   9   2   2       66.95       60.62      1.58 o
  10   2   2       71.60       75.40      1.60 o
  11   2   2      122.50      120.71      1.82 o
  12   2   2        0.03        2.26      1.48 o
  13   2   2       10.64       10.86      1.52 o
  14   2   2       22.32       23.77      1.79 o
 -14   3   2       66.12       63.11      1.89 o
 -13   3   2       31.34       27.96      1.69 o
 -12   3   2        0.38        2.54      1.53 o
 -11   3   2      146.77      153.90      1.80 o
 -10   3   2       60.38       56.85      1.70 o
  -9   3   2       12.38       15.34      1.86 o
  -8   3   2       23.34       22.41      1.51 o
  -7   3   2       70.21       68.91      1.58 o
  -6   3   2      109.31      120.81      2.52 o
  -5   3   2      274.05      295.80      3.49 o
  -4   3   2      127.07      119.92      1.54 o
  -3   3   2       32.95       35.77      1.37 o
  -2   3   2       15.77       16.72      1.34 o
  -1   3   2        1.47        0.63      1.26 o
   0   3   2       55.65       48.32      1.39 o
   1   3   2      263.77      262.43      1.88 o
   2   3   2        2.75        0.81      1.27 o
   3   3   2      168.68      166.84      2.21 o
   4   3   2      714.83      734.28      6.41 o
   5   3   2      155.17      158.78      2.39 o
   6   3   2      205.27      197.90      3.30 o
   7   3   2       63.56       63.11      2.33 o
   8   3   2      279.46      274.15      2.12 o
   9   3   2        0.02        2.60      1.76 o
  10   3   2      232.75      226.52      3.23 o
  11   3   2       11.37       14.20      1.96 o
  12   3   2        2.30        3.05      1.57 o
  13   3   2        0.11       -0.03      1.65 o
 -13   4   2       14.32       10.53      1.87 o
 -12   4   2       30.92       27.85      1.73 o
 -11   4   2        3.76        6.53      1.72 o
 -10   4   2        1.51        3.32      1.68 o
  -9   4   2       49.93       48.80      1.72 o
  -8   4   2       29.25       23.86      1.65 o
  -7   4   2        1.37        3.13      1.61 o
  -6   4   2        0.54        2.11      1.64 o
  -5   4   2        5.33        6.58      1.58 o
  -4   4   2        1.85        2.32      1.29 o
  -3   4   2      154.58      153.80      1.56 o
  -2   4   2       84.58       84.31      1.47 o
  -1   4   2        8.79       11.65      1.36 o
   0   4   2       41.30       43.55      1.41 o
   1   4   2      336.70      347.00      2.53 o
   2   4   2        1.03        2.20      1.37 o
   3   4   2      334.84      342.63      2.63 o
   4   4   2      258.89      254.35      2.28 o
   5   4   2        4.53        4.69      1.46 o
   6   4   2        0.42       -0.10      1.62 o
   7   4   2      252.10      244.63      2.07 o
   8   4   2      131.77      131.64      2.16 o
   9   4   2        7.22        5.10      1.63 o
  10   4   2       31.22       29.77      1.72 o
  11   4   2        2.80        3.21      1.83 o
  12   4   2        0.83        2.14      1.74 o
 -11   5   2        0.00        2.35      1.88 o
 -10   5   2       11.56        8.13      1.83 o
  -9   5   2        0.15        0.39      1.84 o
  -8   5   2       78.03       72.85      1.86 o
  -7   5   2       16.51       20.77      1.85 o
  -6   5   2       27.10       27.14      1.73 o
  -5   5   2       89.33       78.92      1.87 o
  -4   5   2      140.14      148.17      1.86 o
  -3   5   2       25.95       23.51      1.48 o
  -2   5   2      154.54      150.76      1.65 o
  -1   5   2        0.12        1.68      1.44 o
   0   5   2      147.55      145.33      2.31 o
   1   5   2      133.13      143.71      1.65 o
   2   5   2      102.44       97.03      1.62 o
   3   5   2        7.03        7.77      1.46 o
   4   5   2       80.53       81.60      2.04 o
   5   5   2        0.02        1.35      1.68 o
   6   5   2        0.02        1.26      1.65 o
   7   5   2        2.32        3.74      1.69 o
   8   5   2        6.96        6.62      1.81 o
   9   5   2        3.69        6.54      1.86 o
  10   5   2        6.69        6.68      1.93 o
  11   5   2       18.56       21.27      1.77 o
  -9   6   2        1.05        0.00      1.92 o
  -8   6   2        0.30        1.17      1.93 o
  -7   6   2       17.60       21.48      2.05 o
  -6   6   2        3.60        4.16      1.95 o
  -5   6   2       57.07       57.32      2.12 o
  -4   6   2        0.78        2.63      1.85 o
  -3   6   2       13.30       15.36      1.62 o
  -2   6   2       30.75       34.62      1.70 o
  -1   6   2       42.86       37.49      1.72 o
   0   6   2       57.23       56.55      1.70 o
   1   6   2       20.08       18.94      1.65 o
   2   6   2       13.74       15.60      1.72 o
   3   6   2        1.25        2.38      1.62 o
   4   6   2       49.89       46.13      1.90 o
   5   6   2       22.78       26.26      2.08 o
   6   6   2        0.87        4.78      2.04 o
   7   6   2        1.06        3.44      2.09 o
   8   6   2        1.28        4.10      2.02 o
  -5   7   2        0.16        1.13      2.38 o
  -4   7   2       10.10       13.09      2.22 o
  -3   7   2       89.61       90.07      2.29 o
  -2   7   2        0.04        1.95      1.87 o
  -1   7   2        1.41        2.09      1.90 o
   0   7   2        0.23        1.16      1.86 o
   1   7   2        0.27        1.13      1.84 o
   2   7   2       35.93       34.86      1.97 o
   3   7   2       25.17       24.39      2.17 o
   4   7   2        4.77        5.46      2.33 o
 -16   1   3        0.42        1.76      1.66 o
 -15   1   3        1.51        2.30      1.49 o
 -14   1   3       10.07       11.45      1.48 o
 -13   1   3       16.90       20.42      1.60 o
 -12   1   3       69.33       66.13      1.60 o
 -11   1   3      140.44      142.76      2.91 o
 -10   1   3       76.23       73.67      1.55 o
  -9   1   3      355.35      362.14      3.73 o
  -8   1   3       82.42       83.89      1.57 o
  -7   1   3      322.58      341.83      2.61 o
  -6   1   3      169.29      183.53      2.86 o
  -5   1   3      611.87      611.45      8.07 o
  -4   1   3      210.32      217.09      3.10 o
  -3   1   3      991.37      907.33     14.69 o
  -2   1   3      476.60      442.44      3.69 o
  -1   1   3      939.02      906.74      6.96 o
   0   1   3     2339.63     2267.45     14.06 o
   1   1   3     4377.45     4206.00     41.49 o
   2   1   3       76.86       76.45      1.35 o
   3   1   3       32.01       30.67      1.22 o
   4   1   3       34.27       26.66      1.12 o
   5   1   3       69.48       68.54      1.20 o
   6   1   3       33.66       31.59      1.28 o
   7   1   3        1.22        2.45      1.22 o
   8   1   3        1.84        1.43      1.26 o
   9   1   3        6.19        7.84      1.33 o
  10   1   3        0.07        1.87      1.36 o
  11   1   3        7.88        8.17      1.34 o
  12   1   3        0.63        2.30      1.43 o
  13   1   3        0.01        2.73      1.53 o
  14   1   3        0.02        2.07      1.58 o
 -15   2   3       17.28       18.20      1.61 o
 -14   2   3        0.44       -0.44      1.61 o
 -13   2   3        1.32        3.47      1.43 o
 -12   2   3        7.23        6.22      1.34 o
 -11   2   3      148.56      146.28      1.63 o
 -10   2   3       14.05       15.72      1.30 o
  -9   2   3       30.23       32.92      1.51 o
  -8   2   3       35.89       36.53      1.64 o
  -7   2   3      358.86      358.52      4.42 o
  -6   2   3      246.42      301.11      4.11 o
  -5   2   3        0.86        1.36      1.45 o
  -4   2   3       18.86       17.51      1.33 o
  -3   2   3      185.99      186.19      1.62 o
  -2   2   3      394.88      412.77      5.15 o
  -1   2   3       72.92       73.00      1.45 o
   0   2   3      133.35      134.02      1.49 o
   1   2   3      829.43      822.83      6.90 o
   2   2   3       75.63       75.70      1.34 o
   3   2   3      337.80      344.01      2.81 o
   4   2   3      342.07      336.69      1.69 o
   5   2   3       10.58       10.08      1.20 o
   6   2   3       20.54       22.08      1.34 o
   7   2   3       49.59       46.80      1.34 o
   8   2   3       21.64       21.81      1.30 o
   9   2   3      164.83      166.17      1.50 o
  10   2   3       78.99       78.84      1.54 o
  11   2   3       67.94       63.89      1.57 o
  12   2   3        0.49        0.77      1.56 o
  13   2   3        2.33        2.97      1.54 o
  14   2   3       12.60       11.94      1.63 o
 -14   3   3       33.36       35.90      1.76 o
 -13   3   3       29.51       28.57      1.66 o
 -12   3   3       27.95       22.40      1.54 o
 -11   3   3        4.09        4.78      1.56 o
 -10   3   3       37.48       39.59      1.51 o
  -9   3   3       11.61       13.27      1.45 o
  -8   3   3        3.28        2.82      1.40 o
  -7   3   3        6.98        6.46      1.35 o
  -6   3   3       42.25       48.31      1.46 o
  -5   3   3       87.86       96.84      1.36 o
  -4   3   3       71.83       67.37      1.33 o
  -3   3   3      207.78      229.60      2.09 o
  -2   3   3      163.74      167.64      1.52 o
  -1   3   3       51.00       53.12      1.41 o
   0   3   3      310.81      318.50      2.07 o
   1   3   3      132.76      124.43      1.46 o
   2   3   3       90.60      105.38      1.46 o
   3   3   3      129.62      145.90      1.51 o
   4   3   3        2.71        2.69      1.37 o
   5   3   3      257.41      261.16      1.74 o
   6   3   3      163.59      164.40      1.84 o
   7   3   3        2.72        1.80      1.93 o
   8   3   3      317.72      318.63      6.15 o
   9   3   3       20.52       20.19      1.54 o
  10   3   3        1.82        4.90      1.69 o
  11   3   3       90.32       91.09      2.05 o
  12   3   3       11.89       15.54      1.84 o
  13   3   3        0.15        2.64      1.92 o
 -13   4   3        0.11        1.65      1.86 o
 -12   4   3        0.01        1.90      2.00 o
 -11   4   3       11.51       10.92      1.65 o
 -10   4   3        0.50        3.52      1.64 o
  -9   4   3       95.49       96.22      1.85 o
  -8   4   3       18.42       18.48      1.61 o
  -7   4   3        0.00        0.71      1.58 o
  -6   4   3       47.05       45.99      1.56 o
  -5   4   3       32.51       33.37      1.46 o
  -4   4   3       82.31       82.85      1.39 o
  -3   4   3        1.75        2.68      1.29 o
  -2   4   3       11.68       16.71      1.38 o
  -1   4   3        1.16        2.05      1.36 o
   0   4   3        1.91        1.84      1.39 o
   1   4   3        4.70        5.48      1.40 o
   2   4   3      137.90      142.65      1.53 o
   3   4   3       14.53       15.74      1.42 o
   4   4   3       48.75       47.27      1.47 o
   5   4   3       25.56       27.53      1.41 o
   6   4   3       19.24       20.16      1.46 o
   7   4   3      179.51      185.01      1.93 o
   8   4   3        2.38        4.06      1.71 o
   9   4   3        6.02        5.89      1.51 o
  10   4   3        7.26        8.14      1.62 o
  11   4   3        0.29        3.72      1.65 o
  12   4   3       15.06       15.92      1.66 o
 -12   5   3        0.04        1.02      1.98 o
 -11   5   3        0.28        1.44      2.26 o
 -10   5   3        3.02        3.63      1.82 o
  -9   5   3        0.11        1.92      1.68 o
  -8   5   3       24.49       26.95      1.75 o
  -7   5   3        8.77       12.66      1.69 o
  -6   5   3        0.29        1.15      1.70 o
  -5   5   3        0.01        1.88      1.71 o
  -4   5   3       78.00       79.32      1.54 o
  -3   5   3      163.25      155.39      1.68 o
  -2   5   3      171.03      163.97      1.80 o
  -1   5   3       69.14       68.69      1.56 o
   0   5   3       18.05       21.89      1.53 o
   1   5   3       97.12       97.60      1.62 o
   2   5   3        3.57        4.07      1.55 o
   3   5   3        0.10        2.42      1.52 o
   4   5   3      375.61      369.71      3.71 o
   5   5   3       17.77       18.00      1.58 o
   6   5   3       14.25       15.84      1.60 o
   7   5   3       38.40       35.01      1.80 o
   8   5   3       18.46       19.37      1.78 o
   9   5   3        0.36        0.34      1.67 o
  10   5   3        1.05        4.15      1.71 o
  -9   6   3        0.31       -1.12      1.99 o
  -8   6   3        0.32        2.17      2.00 o
  -7   6   3        7.48       11.03      2.09 o
  -6   6   3        1.11        2.38      1.98 o
  -5   6   3       31.46       31.88      1.94 o
  -4   6   3       15.07       17.72      1.62 o
  -3   6   3       56.21       54.82      1.72 o
  -2   6   3       24.57       25.64      1.65 o
  -1   6   3        9.72        9.13      1.66 o
   0   6   3       48.97       47.43      1.74 o
   1   6   3       55.30       52.97      1.68 o
   2   6   3        0.07        1.95      1.65 o
   3   6   3       17.26       14.64      1.86 o
   4   6   3       12.51       12.13      1.76 o
   5   6   3        4.11        5.45      1.72 o
   6   6   3        3.53        3.60      1.84 o
   7   6   3       11.18       16.05      2.01 o
   8   6   3        4.29        3.76      1.91 o
  -5   7   3        1.68        5.35      2.55 o
  -4   7   3       30.30       28.48      2.25 o
  -3   7   3        1.60        1.79      1.95 o
  -2   7   3       19.42       23.42      1.89 o
  -1   7   3        3.67        5.23      1.83 o
   0   7   3        5.26        4.86      1.83 o
   1   7   3        0.50        2.44      1.87 o
   2   7   3        0.63        1.42      1.91 o
   3   7   3        0.10        1.87      2.03 o
   4   7   3        8.77        9.42      2.30 o
 -16   0   4        1.37        2.61      2.26 o
 -15   0   4       11.90       13.38      2.20 o
 -14   0   4        0.05        2.23      2.00 o
 -13   0   4       99.11       94.97      2.08 o
 -12   0   4      319.59      301.63      5.84 o
 -11   0   4       62.12       58.47      1.82 o
 -10   0   4       62.76       56.88      1.98 o
  -9   0   4      186.02      189.06      2.86 o
  -8   0   4        4.16        2.72      1.67 o
  -7   0   4      226.25      245.19      3.35 o
  -6   0   4      475.21      471.02      7.80 o
  -5   0   4        6.55        8.13      1.65 o
  -4   0   4      525.60      521.81      9.03 o
  -3   0   4     1943.61     1893.69     40.02 o
  -2   0   4      421.23      431.49     10.13 o
  -1   0   4     9821.11     9208.66     77.18 o
   0   0   4    19037.31    17385.29    591.38 o
   1   0   4     1415.34     1446.51     13.77 o
   2   0   4      636.71      528.19      4.59 o
   3   0   4       29.09       29.12      1.49 o
   4   0   4      113.67       93.26      1.66 o
   5   0   4      719.91      751.10      3.15 o
   6   0   4        1.04        2.32      1.65 o
   7   0   4      528.42      518.85      6.53 o
   8   0   4      256.96      258.57      4.72 o
   9   0   4       15.10       16.53      1.88 o
  10   0   4        1.55        2.74      1.94 o
  11   0   4      830.11      790.95     12.63 o
  12   0   4        1.70        0.60      2.40 o
  13   0   4        7.75       10.02      2.09 o
  14   0   4        7.30        8.17      2.20 o
 -16   1   4        0.96        3.42      1.58 o
 -15   1   4       20.42       18.72      1.73 o
 -14   1   4        0.40        2.16      1.55 o
 -13   1   4        0.17        1.99      1.57 o
 -12   1   4       15.43       16.42      1.43 o
 -11   1   4       57.29       55.25      1.53 o
 -10   1   4      324.28      313.87      4.80 o
  -9   1   4        0.07        1.98      1.44 o
  -8   1   4       26.46       28.78      1.40 o
  -7   1   4      252.07      241.28      3.28 o
  -6   1   4      134.95      121.23      1.50 o
  -5   1   4      258.40      254.67      3.63 o
  -4   1   4       34.70       24.89      1.18 o
  -3   1   4      736.19      677.64      8.61 o
  -2   1   4     1624.48     1581.36     16.05 o
  -1   1   4       94.17       80.33      1.40 o
   0   1   4        5.05        5.73      1.21 o
   1   1   4      102.75       95.15      1.46 o
   2   1   4        5.66       10.70      1.11 o
   3   1   4     1143.41     1175.98      8.04 o
   4   1   4     1054.74     1030.00      8.93 o
   5   1   4      507.12      506.15      3.62 o
   6   1   4        7.56       10.49      1.21 o
   7   1   4       92.31       94.69      1.33 o
   8   1   4      477.50      478.70      5.24 o
   9   1   4       51.30       49.66      1.34 o
  10   1   4        1.83        3.76      1.34 o
  11   1   4       28.23       27.32      1.42 o
  12   1   4       10.73       10.91      1.49 o
  13   1   4        2.54        2.40      1.53 o
  14   1   4       19.47       17.34      1.63 o
 -15   2   4        1.29        3.63      1.69 o
 -14   2   4        1.42        2.45      1.49 o
 -13   2   4        3.37        6.50      1.47 o
 -12   2   4       20.26       23.66      1.58 o
 -11   2   4       60.59       64.89      1.60 o
 -10   2   4      117.36      116.76      1.62 o
  -9   2   4      155.89      159.57      2.13 o
  -8   2   4      249.73      252.14      3.47 o
  -7   2   4      840.84      868.60     10.69 o
  -6   2   4        0.92        0.46      1.33 o
  -5   2   4     2376.16     2463.71     31.71 o
  -4   2   4       10.81       12.51      1.34 o
  -3   2   4       21.03       20.68      1.23 o
  -2   2   4      442.04      450.97      4.64 o
  -1   2   4       58.23       57.91      1.28 o
   0   2   4       20.11       19.28      1.16 o
   1   2   4     1929.75     2044.28      7.51 o
   2   2   4       10.64       11.00      1.21 o
   3   2   4       50.89       53.44      1.25 o
   4   2   4        3.79        3.29      1.20 o
   5   2   4      177.32      186.86      2.61 o
   6   2   4      450.58      442.49      3.36 o
   7   2   4       39.17       42.40      1.36 o
   8   2   4       66.06       70.21      1.46 o
   9   2   4       50.94       53.17      1.53 o
  10   2   4       60.73       59.90      1.41 o
  11   2   4       20.86       19.20      1.47 o
  12   2   4       23.57       27.54      1.54 o
  13   2   4       22.49       24.73      1.64 o
  14   2   4        0.92        0.27      1.76 o
 -14   3   4       11.63       14.66      1.70 o
 -13   3   4       10.10       12.71      1.61 o
 -12   3   4        6.19        4.69      1.44 o
 -11   3   4        1.96        3.22      1.43 o
 -10   3   4       23.06       23.65      1.50 o
  -9   3   4       33.62       31.76      1.48 o
  -8   3   4        0.00        2.02      1.32 o
  -7   3   4       21.82       23.84      1.47 o
  -6   3   4       97.89      103.19      1.32 o
  -5   3   4        8.73       12.72      1.26 o
  -4   3   4       43.51       43.84      1.25 o
  -3   3   4      144.22      158.35      1.94 o
  -2   3   4     1245.04     1314.94     12.00 o
  -1   3   4      303.91      307.65      2.03 o
   0   3   4      241.58      261.77      1.69 o
   1   3   4      423.35      448.00      3.04 o
   2   3   4        1.90        5.88      1.52 o
   3   3   4      465.62      484.70      2.97 o
   4   3   4       10.14        7.86      1.25 o
   5   3   4       35.10       36.38      1.30 o
   6   3   4       50.22       47.61      1.37 o
   7   3   4        0.49        0.27      1.52 o
   8   3   4      334.37      325.61      3.07 o
   9   3   4        2.00        3.32      1.54 o
  10   3   4        5.05        6.80      1.64 o
  11   3   4        1.13        3.74      1.68 o
  12   3   4       11.68       10.34      1.67 o
  13   3   4       17.28       16.80      1.91 o
 -13   4   4        1.75        2.23      1.85 o
 -12   4   4        0.92        3.58      2.08 o
 -11   4   4       11.99       13.56      1.85 o
 -10   4   4       17.73       15.00      1.72 o
  -9   4   4      108.27       97.26      1.73 o
  -8   4   4       77.15       73.07      1.78 o
  -7   4   4        9.33        8.51      1.53 o
  -6   4   4       40.69       44.65      1.49 o
  -5   4   4        0.17        0.83      1.33 o
  -4   4   4      107.63      108.32      1.78 o
  -3   4   4       46.98       45.35      1.40 o
  -2   4   4        0.29        1.24      1.33 o
  -1   4   4        0.14        0.77      1.35 o
   0   4   4      123.93      119.04      1.50 o
   1   4   4      325.92      325.65      3.40 o
   2   4   4       65.97       64.80      1.48 o
   3   4   4      226.21      230.46      2.36 o
   4   4   4        2.77        3.81      1.27 o
   5   4   4      197.83      197.72      2.08 o
   6   4   4      132.85      137.99      1.58 o
   7   4   4      109.02      110.82      1.50 o
   8   4   4        0.17        0.65      1.59 o
   9   4   4        0.00        0.19      1.55 o
  10   4   4       20.08       20.09      1.55 o
  11   4   4        5.21        6.48      1.69 o
  12   4   4        1.94        2.97      1.82 o
 -12   5   4       10.67       13.17      2.00 o
 -11   5   4        0.52        1.63      2.38 o
 -10   5   4       14.43       11.35      1.81 o
  -9   5   4       12.18       10.37      1.82 o
  -8   5   4        0.01        1.30      1.87 o
  -7   5   4       11.51       14.41      1.69 o
  -6   5   4        0.35        2.53      1.61 o
  -5   5   4       59.93       56.26      1.55 o
  -4   5   4       45.86       45.57      1.48 o
  -3   5   4        0.80        1.43      1.49 o
  -2   5   4      142.29      138.51      2.12 o
  -1   5   4       15.76       15.39      1.50 o
   0   5   4      124.44      120.05      1.60 o
   1   5   4        0.35        2.23      1.46 o
   2   5   4       12.84       13.62      1.54 o
   3   5   4       46.33       46.22      1.53 o
   4   5   4       18.74       17.57      1.62 o
   5   5   4        1.07        3.36      1.50 o
   6   5   4       10.27       12.08      1.53 o
   7   5   4        3.07        2.43      1.57 o
   8   5   4        6.95        8.07      1.66 o
   9   5   4        3.53        4.24      1.80 o
  10   5   4        1.74        2.40      1.80 o
  -9   6   4       11.05       11.93      1.97 o
  -8   6   4       14.92       13.05      1.92 o
  -7   6   4        7.11        7.11      1.97 o
  -6   6   4       25.81       23.31      2.02 o
  -5   6   4        0.06        1.86      1.81 o
  -4   6   4       34.04       36.80      1.73 o
  -3   6   4      191.40      189.89      1.88 o
  -2   6   4       26.55       28.47      1.62 o
  -1   6   4        5.92        5.34      1.65 o
   0   6   4        1.88        3.32      1.58 o
   1   6   4        2.42        3.54      1.64 o
   2   6   4      178.86      177.61      2.02 o
   3   6   4       57.48       58.96      1.75 o
   4   6   4       14.01       16.41      1.93 o
   5   6   4        1.22        2.87      1.76 o
   6   6   4        0.01        0.94      1.77 o
   7   6   4       16.12       17.88      1.88 o
  -5   7   4       11.26       10.70      2.34 o
  -4   7   4        3.71        6.14      2.14 o
  -3   7   4        2.61        4.71      1.86 o
  -2   7   4        0.45        1.49      1.89 o
  -1   7   4        0.03        0.60      1.84 o
   0   7   4        4.57        5.03      1.82 o
   1   7   4        0.00        1.19      1.84 o
   2   7   4       10.98       12.91      2.09 o
   3   7   4        3.65        3.88      2.19 o
 -16   1   5        7.44        9.05      1.66 o
 -15   1   5        8.71        9.72      1.65 o
 -14   1   5        0.03        2.68      1.45 o
 -13   1   5       39.21       33.68      1.40 o
 -12   1   5        0.72        1.44      1.28 o
 -11   1   5       37.86       38.42      1.35 o
 -10   1   5       57.56       62.23      1.41 o
  -9   1   5      270.86      263.16      4.53 o
  -8   1   5      124.04      124.88      1.86 o
  -7   1   5       85.63       84.31      1.29 o
  -6   1   5      672.20      642.20      8.68 o
  -5   1   5      140.79      132.79      1.57 o
  -4   1   5       19.11       17.27      1.12 o
  -3   1   5      389.44      347.54      3.46 o
  -2   1   5      212.71      228.81      2.80 o
  -1   1   5     1234.05     1147.79      6.46 o
   0   1   5      320.86      278.31      2.45 o
   1   1   5      352.23      386.94      5.13 o
   2   1   5      238.93      240.02      2.37 o
   3   1   5        3.12        5.16      1.05 o
   4   1   5      147.01      166.07      2.01 o
   5   1   5      530.56      543.77      2.54 o
   6   1   5       72.08       69.01      1.18 o
   7   1   5       56.40       57.47      1.38 o
   8   1   5       87.02       90.88      1.31 o
   9   1   5      150.24      145.67      1.49 o
  10   1   5       58.91       54.97      1.38 o
  11   1   5       12.13       15.35      1.44 o
  12   1   5       14.83       15.21      1.49 o
  13   1   5        3.85        4.62      1.54 o
  14   1   5       14.52       16.62      1.69 o
 -15   2   5        2.71        3.02      1.52 o
 -14   2   5        3.14        4.33      1.50 o
 -13   2   5        4.72        3.64      1.62 o
 -12   2   5        4.72        5.44      1.65 o
 -11   2   5       10.27       10.68      1.54 o
 -10   2   5       44.39       47.27      1.55 o
  -9   2   5       16.48       15.32      1.45 o
  -8   2   5       36.95       36.61      1.41 o
  -7   2   5      386.26      392.18      4.39 o
  -6   2   5      157.11      127.42      1.47 o
  -5   2   5        0.00        0.80      1.17 o
  -4   2   5        0.36        2.06      1.23 o
  -3   2   5      542.67      537.79      4.98 o
  -2   2   5      548.35      574.45      4.77 o
  -1   2   5      261.31      246.52      2.45 o
   0   2   5      422.76      410.38      2.55 o
   1   2   5     2569.93     2671.27     11.19 o
   2   2   5       59.67       48.17      1.19 o
   3   2   5       24.66       29.75      1.18 o
   4   2   5       33.11       36.24      1.27 o
   5   2   5       30.67       32.74      1.20 o
   6   2   5       37.17       38.60      1.20 o
   7   2   5      137.03      135.72      1.36 o
   8   2   5       57.82       62.13      1.58 o
   9   2   5       17.68       17.50      1.41 o
  10   2   5       43.59       49.16      1.48 o
  11   2   5        0.89        4.82      1.43 o
  12   2   5       28.52       30.81      1.61 o
  13   2   5       32.47       37.61      1.74 o
 -14   3   5       10.03       13.14      1.91 o
 -13   3   5       30.64       34.39      1.68 o
 -12   3   5       29.71       26.92      1.49 o
 -11   3   5       36.48       38.87      1.50 o
 -10   3   5        6.43        8.87      1.44 o
  -9   3   5       45.40       44.16      1.40 o
  -8   3   5       23.17       26.51      1.41 o
  -7   3   5       35.45       36.77      1.40 o
  -6   3   5        6.48        4.83      1.22 o
  -5   3   5       52.37       50.30      1.27 o
  -4   3   5       36.28       34.02      1.22 o
  -3   3   5        8.97        6.05      1.21 o
  -2   3   5      306.82      293.50      2.95 o
  -1   3   5      373.27      368.51      2.24 o
   0   3   5       24.37       25.19      1.29 o
   1   3   5      115.31      123.71      1.60 o
   2   3   5      570.62      593.53      4.84 o
   3   3   5      223.63      213.82      2.67 o
   4   3   5       74.66       71.56      1.31 o
   5   3   5       47.63       49.28      1.32 o
   6   3   5      390.17      374.69      2.67 o
   7   3   5        7.24        7.61      1.33 o
   8   3   5       67.65       68.78      1.64 o
   9   3   5      117.28      117.42      1.71 o
  10   3   5        5.69        8.75      1.62 o
  11   3   5       22.86       22.52      1.67 o
  12   3   5        0.22       -0.59      1.77 o
 -13   4   5        4.86        6.08      1.79 o
 -12   4   5        7.04        9.10      1.84 o
 -11   4   5        4.88        3.84      1.71 o
 -10   4   5        0.34        1.55      1.71 o
  -9   4   5      126.76      112.26      1.70 o
  -8   4   5       98.41      104.54      1.58 o
  -7   4   5        0.19        1.78      1.45 o
  -6   4   5       49.66       46.76      1.36 o
  -5   4   5      101.38       99.40      1.41 o
  -4   4   5      412.81      411.01      3.60 o
  -3   4   5      405.12      384.75      4.61 o
  -2   4   5       90.80       82.30      2.64 o
  -1   4   5       12.52       13.35      1.35 o
   0   4   5       14.13       13.91      1.30 o
   1   4   5        0.26        1.56      1.35 o
   2   4   5       52.07       48.33      1.43 o
   3   4   5      503.01      489.84      3.68 o
   4   4   5       53.90       53.12      1.33 o
   5   4   5        0.96        2.50      1.36 o
   6   4   5      121.39      121.95      1.56 o
   7   4   5        2.02        2.78      1.35 o
   8   4   5        0.04        1.84      1.52 o
   9   4   5        6.42        7.10      1.54 o
  10   4   5        1.07        1.47      1.64 o
  11   4   5        5.53        6.65      1.75 o
 -11   5   5        2.48        4.01      1.94 o
 -10   5   5        0.57        0.88      1.89 o
  -9   5   5        6.71        7.80      1.94 o
  -8   5   5        2.11        3.96      1.80 o
  -7   5   5       13.20       12.57      1.67 o
  -6   5   5       23.13       23.49      1.41 o
  -5   5   5        0.22        2.99      1.44 o
  -4   5   5      204.13      206.07      2.17 o
  -3   5   5       61.57       57.10      1.52 o
  -2   5   5      101.13       93.40      1.56 o
  -1   5   5       46.65       45.95      1.52 o
   0   5   5       25.38       27.56      1.44 o
   1   5   5        6.02        7.82      1.45 o
   2   5   5       76.86       69.26      1.62 o
   3   5   5        0.12        1.67      1.53 o
   4   5   5        2.35        2.75      1.48 o
   5   5   5        5.41        8.53      1.53 o
   6   5   5       21.71       24.48      1.62 o
   7   5   5        0.02       -0.31      1.55 o
   8   5   5        0.20        0.86      1.78 o
   9   5   5        7.84        6.37      1.81 o
  -9   6   5        0.36        2.51      1.87 o
  -8   6   5        0.81        0.43      1.92 o
  -7   6   5       17.55       17.20      1.85 o
  -6   6   5        6.47        6.51      1.83 o
  -5   6   5        1.73        2.35      1.72 o
  -4   6   5       13.30       14.15      1.67 o
  -3   6   5        0.40       -0.03      1.54 o
  -2   6   5       13.50       11.94      1.60 o
  -1   6   5        0.19        1.62      1.59 o
   0   6   5        0.10        0.65      1.63 o
   1   6   5       18.55       19.87      1.63 o
   2   6   5        2.65        3.17      1.75 o
   3   6   5       37.24       38.13      1.77 o
   4   6   5        8.98        8.54      1.82 o
   5   6   5       10.82       13.11      1.94 o
   6   6   5        0.40        1.78      1.71 o
   7   6   5        0.30        1.60      1.98 o
  -4   7   5       14.85       17.58      1.93 o
  -3   7   5       11.38       12.52      1.86 o
  -2   7   5        0.80        1.63      1.87 o
  -1   7   5        2.52        4.67      1.81 o
   0   7   5        6.68        8.05      1.83 o
   1   7   5        1.99        3.44      1.87 o
   2   7   5        3.01        3.89      1.95 o
 -16   0   6        6.78       10.18      2.30 o
 -15   0   6        5.86        7.20      2.11 o
 -14   0   6       19.72       24.92      2.16 o
 -13   0   6       71.18       67.39      3.26 o
 -12   0   6       33.50       32.20      2.03 o
 -11   0   6      186.01      188.48      4.91 o
 -10   0   6      219.47      213.93      5.22 o
  -9   0   6       65.42       63.69      3.53 o
  -8   0   6       65.77       63.39      1.75 o
  -7   0   6       63.17       66.52      2.42 o
  -6   0   6      506.71      509.80     11.67 o
  -5   0   6      346.18      345.50      7.03 o
  -4   0   6       46.60       46.04      1.93 o
  -3   0   6     1393.47     1484.16     32.15 o
  -2   0   6      182.96      185.59      2.87 o
  -1   0   6     2127.75     2124.80     27.31 o
   0   0   6      122.53      120.17      1.71 o
   1   0   6        0.54        2.40      1.43 o
   2   0   6     1288.72     1335.19      7.56 o
   3   0   6      609.75      590.21      6.89 o
   4   0   6        0.37        0.12      1.45 o
   5   0   6      127.13      130.61      1.72 o
   6   0   6      143.51      150.86      2.03 o
   7   0   6        0.83       -1.56      1.73 o
   8   0   6       99.97       94.29      2.91 o
   9   0   6      212.19      203.78      2.51 o
  10   0   6       85.92       80.73      2.66 o
  11   0   6       18.09       16.54      2.12 o
  12   0   6        0.67        4.25      2.26 o
  13   0   6        0.03        4.15      2.32 o
 -16   1   6        9.71       10.80      1.62 o
 -15   1   6        1.63        4.28      1.49 o
 -14   1   6        0.32        1.98      1.43 o
 -13   1   6        0.92        2.22      1.39 o
 -12   1   6       84.44       78.21      1.41 o
 -11   1   6      336.76      328.61      4.65 o
 -10   1   6       12.52       14.62      1.27 o
  -9   1   6      123.21      122.35      1.54 o
  -8   1   6       89.97       88.34      1.31 o
  -7   1   6       84.72       82.04      1.70 o
  -6   1   6      273.08      278.82      4.63 o
  -5   1   6       50.52       54.71      1.16 o
  -4   1   6      326.84      326.06      4.16 o
  -3   1   6      143.75      139.86      1.84 o
  -2   1   6     1557.59     1455.65     10.97 o
  -1   1   6     1788.45     1733.63     12.01 o
   0   1   6      582.96      624.89      2.68 o
   1   1   6        1.84        3.35      1.05 o
   2   1   6      183.29      163.98      1.24 o
   3   1   6        0.87        1.09      1.00 o
   4   1   6       17.18       22.72      1.02 o
   5   1   6        0.02        1.78      1.09 o
   6   1   6        2.21        3.33      1.17 o
   7   1   6      149.57      152.50      1.99 o
   8   1   6        8.14       10.76      1.25 o
   9   1   6        1.64        2.22      1.34 o
  10   1   6      160.51      156.05      1.57 o
  11   1   6       55.00       52.29      1.53 o
  12   1   6        0.88        1.17      1.51 o
  13   1   6       12.61       11.91      1.65 o
 -15   2   6        3.66        5.88      1.73 o
 -14   2   6       12.80       12.95      1.63 o
 -13   2   6        5.10        6.29      1.62 o
 -12   2   6        0.06        2.51      1.54 o
 -11   2   6        1.02        2.63      1.45 o
 -10   2   6       20.12       22.21      1.30 o
  -9   2   6       34.15       32.11      1.34 o
  -8   2   6      313.07      307.98      4.57 o
  -7   2   6      326.29      306.69      4.00 o
  -6   2   6        0.09        3.13      1.17 o
  -5   2   6        0.33        1.11      1.12 o
  -4   2   6      423.14      376.19      3.68 o
  -3   2   6      160.21      173.04      1.71 o
  -2   2   6      192.51      203.85      1.38 o
  -1   2   6      608.19      616.91      4.02 o
   0   2   6      655.55      690.50      4.69 o
   1   2   6     1437.94     1520.30      8.38 o
   2   2   6        0.68        2.08      1.17 o
   3   2   6        0.37        2.04      1.19 o
   4   2   6      610.09      628.66      3.08 o
   5   2   6      482.56      491.30      3.70 o
   6   2   6       16.07       17.92      1.24 o
   7   2   6      341.39      336.25      3.38 o
   8   2   6        4.67        6.52      1.44 o
   9   2   6       27.25       26.08      1.40 o
  10   2   6        0.06        1.75      1.47 o
  11   2   6       13.83       13.65      1.47 o
  12   2   6        2.30        1.13      1.59 o
  13   2   6        0.04        0.80      1.69 o
 -14   3   6       15.33       21.09      1.60 o
 -13   3   6        6.53        7.88      1.47 o
 -12   3   6       10.42        8.96      1.36 o
 -11   3   6        5.17        6.44      1.34 o
 -10   3   6      113.80      111.34      1.54 o
  -9   3   6       34.83       28.96      1.38 o
  -8   3   6       69.76       64.69      1.46 o
  -7   3   6      158.42      168.20      1.68 o
  -6   3   6        1.83        2.82      1.19 o
  -5   3   6       10.07        9.96      1.29 o
  -4   3   6       11.37        9.98      1.18 o
  -3   3   6      557.19      585.10      4.57 o
  -2   3   6      247.42      279.60      3.22 o
  -1   3   6       31.57       27.74      1.29 o
   0   3   6      775.82      774.88      4.72 o
   1   3   6        3.86        1.76      1.19 o
   2   3   6       21.92       14.95      1.27 o
   3   3   6       56.37       57.42      1.26 o
   4   3   6       76.37       77.53      1.29 o
   5   3   6        3.07        4.34      1.25 o
   6   3   6      377.98      373.85      1.66 o
   7   3   6      185.52      190.37      1.57 o
   8   3   6       19.75       18.62      1.50 o
   9   3   6        0.27        1.19      1.53 o
  10   3   6       45.63       46.05      1.63 o
  11   3   6        5.30        6.25      1.67 o
  12   3   6       15.78       17.84      1.98 o
 -13   4   6        8.92        9.11      1.73 o
 -12   4   6       15.76       14.14      1.54 o
 -11   4   6        0.00        2.13      1.55 o
 -10   4   6        0.62       -0.76      1.46 o
  -9   4   6        3.76        4.56      1.42 o
  -8   4   6       32.83       27.00      1.43 o
  -7   4   6       23.46       25.71      1.25 o
  -6   4   6        6.65        9.59      1.28 o
  -5   4   6       12.00       18.76      1.30 o
  -4   4   6       90.51       92.84      1.42 o
  -3   4   6      398.95      391.84      5.05 o
  -2   4   6       28.19       24.57      1.35 o
  -1   4   6       38.11       41.83      1.37 o
   0   4   6       20.92       20.57      1.37 o
   1   4   6        9.34       10.30      1.42 o
   2   4   6      139.56      134.74      1.54 o
   3   4   6       36.08       32.12      1.32 o
   4   4   6        3.94        5.62      1.25 o
   5   4   6       12.06       11.21      1.29 o
   6   4   6        3.73        4.82      1.39 o
   7   4   6       16.32       13.58      1.52 o
   8   4   6       39.69       37.22      1.67 o
   9   4   6        4.60        6.88      1.80 o
  10   4   6       16.36       14.73      1.80 o
  11   4   6        7.59        8.21      1.81 o
 -11   5   6        0.21        1.46      1.69 o
 -10   5   6       65.59       58.01      1.76 o
  -9   5   6        3.83        4.76      1.69 o
  -8   5   6       77.35       77.19      1.68 o
  -7   5   6        9.67       10.74      1.42 o
  -6   5   6       39.58       36.91      1.52 o
  -5   5   6      152.04      136.04      1.66 o
  -4   5   6       60.54       60.36      1.98 o
  -3   5   6        0.04        0.57      1.39 o
  -2   5   6        2.77        2.80      1.45 o
  -1   5   6        0.13       -0.13      1.39 o
   0   5   6       25.22       25.63      1.44 o
   1   5   6       45.91       40.21      1.59 o
   2   5   6       46.10       40.36      1.56 o
   3   5   6       52.57       50.12      1.56 o
   4   5   6       12.19       10.54      1.44 o
   5   5   6        0.38        2.28      1.51 o
   6   5   6       17.86       16.72      1.55 o
   7   5   6        0.72        3.50      1.61 o
   8   5   6        7.62        8.15      1.72 o
   9   5   6       20.21       21.51      1.78 o
  -9   6   6        0.00        1.06      1.96 o
  -8   6   6        4.41        7.30      1.90 o
  -7   6   6       10.58       13.90      1.80 o
  -6   6   6        6.86        6.79      1.68 o
  -5   6   6       41.24       39.84      1.73 o
  -4   6   6        2.51        2.56      1.62 o
  -3   6   6        4.14        5.06      1.62 o
  -2   6   6       32.63       31.95      1.63 o
  -1   6   6        1.93        0.91      1.58 o
   0   6   6       24.62       24.70      1.59 o
   1   6   6       35.50       35.15      1.80 o
   2   6   6        5.69        7.32      1.67 o
   3   6   6        6.42        8.26      1.67 o
   4   6   6        1.50        2.82      1.88 o
   5   6   6       14.79       16.69      1.82 o
   6   6   6       17.39       16.82      1.87 o
  -3   7   6        2.66        2.97      1.84 o
  -2   7   6        2.70        4.18      1.89 o
  -1   7   6        0.00        1.03      1.93 o
   0   7   6        0.60        0.95      1.91 o
   1   7   6        0.18        1.38      2.05 o
 -15   1   7        1.84        3.84      1.58 o
 -14   1   7        9.23       12.60      1.50 o
 -13   1   7        2.07        2.18      1.43 o
 -12   1   7       75.08       72.80      1.91 o
 -11   1   7       14.66       16.89      1.36 o
 -10   1   7       12.59       14.95      1.28 o
  -9   1   7      106.55      105.65      1.36 o
  -8   1   7      451.59      432.58      7.87 o
  -7   1   7        4.04        5.25      1.19 o
  -6   1   7       53.03       61.32      1.17 o
  -5   1   7      627.43      607.40      8.64 o
  -4   1   7      334.39      306.24      3.87 o
  -3   1   7      212.45      221.75      1.87 o
  -2   1   7     1600.20     1600.90     16.08 o
  -1   1   7       25.90       22.65      1.04 o
   0   1   7      874.86      793.33      5.49 o
   1   1   7     2377.77     2417.44     10.93 o
   2   1   7      193.14      201.00      1.64 o
   3   1   7       44.57       45.64      1.06 o
   4   1   7       29.46       32.02      1.06 o
   5   1   7      145.86      144.57      1.94 o
   6   1   7      114.83      118.65      1.25 o
   7   1   7       23.49       23.03      1.19 o
   8   1   7        1.57        1.43      1.32 o
   9   1   7        0.49        1.20      1.36 o
  10   1   7       10.53       11.57      1.41 o
  11   1   7        5.87        6.57      1.49 o
  12   1   7        4.53        7.43      1.59 o
  13   1   7        0.05        0.87      1.64 o
 -15   2   7       23.58       28.09      1.80 o
 -14   2   7        2.69        4.94      1.59 o
 -13   2   7       22.76       19.34      1.47 o
 -12   2   7       10.27       10.71      1.37 o
 -11   2   7        3.89        4.71      1.33 o
 -10   2   7       20.04       22.77      1.38 o
  -9   2   7       93.66       93.13      1.88 o
  -8   2   7      119.41      116.17      2.13 o
  -7   2   7        9.16        7.16      1.15 o
  -6   2   7       21.34       19.59      1.15 o
  -5   2   7        1.17        1.09      1.10 o
  -4   2   7       59.54       55.35      1.26 o
  -3   2   7       41.36       39.78      1.15 o
  -2   2   7      262.70      257.47      2.10 o
  -1   2   7      417.30      425.70      3.10 o
   0   2   7      354.13      332.44      2.92 o
   1   2   7      301.58      299.34      1.84 o
   2   2   7        1.36        2.15      1.07 o
   3   2   7        0.37        1.11      1.18 o
   4   2   7       41.06       48.69      1.32 o
   5   2   7        5.54       10.04      1.24 o
   6   2   7      220.94      204.37      1.87 o
   7   2   7       25.83       28.28      1.29 o
   8   2   7        0.15        1.38      1.39 o
   9   2   7       88.43       90.24      1.48 o
  10   2   7        4.17        5.70      1.54 o
  11   2   7        0.00        3.00      1.51 o
  12   2   7        6.65        7.35      1.64 o
 -14   3   7        0.12        2.66      1.52 o
 -13   3   7       13.75       17.64      1.47 o
 -12   3   7        1.24        1.85      1.50 o
 -11   3   7       10.46       12.65      1.43 o
 -10   3   7      119.27      116.45      1.54 o
  -9   3   7       24.30       23.77      1.48 o
  -8   3   7       28.73       27.65      1.28 o
  -7   3   7      238.51      237.89      2.19 o
  -6   3   7       38.12       37.37      1.26 o
  -5   3   7       26.08       27.95      1.31 o
  -4   3   7      432.15      430.90      3.14 o
  -3   3   7      131.81      126.75      1.36 o
  -2   3   7       35.84       37.61      1.28 o
  -1   3   7      349.11      370.78      2.49 o
   0   3   7        6.81        8.34      1.35 o
   1   3   7       97.99       84.02      1.32 o
   2   3   7       87.56       98.79      1.30 o
   3   3   7       34.58       32.73      1.27 o
   4   3   7       46.13       46.07      1.25 o
   5   3   7       68.00       71.95      1.35 o
   6   3   7       51.08       52.42      1.39 o
   7   3   7        0.21        1.00      1.29 o
   8   3   7       71.67       69.50      1.44 o
   9   3   7        0.45        1.80      1.58 o
  10   3   7        0.14        0.93      1.65 o
  11   3   7        7.27        5.44      1.77 o
 -13   4   7        4.85        5.84      1.75 o
 -12   4   7       11.59       12.05      1.53 o
 -11   4   7       19.03       16.49      1.51 o
 -10   4   7       12.97       13.99      1.42 o
  -9   4   7      143.73      136.09      2.56 o
  -8   4   7       20.21       24.78      1.25 o
  -7   4   7        4.91        5.92      1.22 o
  -6   4   7       73.60       72.55      1.30 o
  -5   4   7      407.65      402.69      3.85 o
  -4   4   7      177.96      168.99      2.28 o
  -3   4   7       83.62       81.80      1.41 o
  -2   4   7        3.20        5.66      1.32 o
  -1   4   7        9.00        7.20      1.31 o
   0   4   7       76.65       74.17      1.48 o
   1   4   7      103.21      102.07      1.44 o
   2   4   7      394.04      379.66      3.69 o
   3   4   7        0.01        0.58      1.24 o
   4   4   7       17.86       18.18      1.39 o
   5   4   7       62.53       60.92      1.39 o
   6   4   7        1.20        1.97      1.39 o
   7   4   7        3.95        6.28      1.48 o
   8   4   7       45.90       44.69      1.58 o
   9   4   7        0.04        2.58      1.93 o
  10   4   7        0.00        2.27      1.91 o
 -11   5   7        1.97        2.93      1.75 o
 -10   5   7        2.63        2.43      1.70 o
  -9   5   7        2.68        4.24      1.63 o
  -8   5   7        0.00        1.49      1.64 o
  -7   5   7        0.05        1.05      1.42 o
  -6   5   7        0.04        1.66      1.50 o
  -5   5   7        1.99        0.61      1.40 o
  -4   5   7      142.33      137.46      1.63 o
  -3   5   7      212.16      198.96      1.69 o
  -2   5   7        0.92        2.22      1.40 o
  -1   5   7       45.46       44.32      1.46 o
   0   5   7        1.01        1.52      1.39 o
   1   5   7       12.76       13.09      1.45 o
   2   5   7       82.07       75.67      1.53 o
   3   5   7      124.74      116.39      1.88 o
   4   5   7       17.45       18.26      1.55 o
   5   5   7        1.67        2.92      1.60 o
   6   5   7        0.00        1.22      1.56 o
   7   5   7       15.08       17.13      1.54 o
   8   5   7        6.26        6.11      1.60 o
  -8   6   7        1.58        4.60      1.85 o
  -7   6   7       25.24       27.14      1.65 o
  -6   6   7        8.42       10.91      1.76 o
  -5   6   7        0.22        2.69      1.66 o
  -4   6   7        2.02        3.64      1.61 o
  -3   6   7       17.64       18.66      1.61 o
  -2   6   7        1.68        4.19      1.53 o
  -1   6   7        0.00        1.88      1.57 o
   0   6   7       13.36       13.43      1.61 o
   1   6   7       11.89       11.98      1.64 o
   2   6   7       11.15       10.09      1.68 o
   3   6   7        2.85        4.39      1.71 o
   4   6   7       11.63        9.98      1.89 o
   5   6   7        9.89        9.36      1.80 o
   6   6   7        9.13        9.68      2.00 o
 -15   0   8        8.71        8.67      2.15 o
 -14   0   8       64.49       71.85      3.53 o
 -13   0   8       77.10       74.54      2.08 o
 -12   0   8      400.16      394.90      6.45 o
 -11   0   8       10.79       12.88      1.85 o
 -10   0   8       17.04       17.08      1.72 o
  -9   0   8      228.78      224.43      3.55 o
  -8   0   8      153.90      165.54      6.14 o
  -7   0   8      104.77      104.58      3.67 o
  -6   0   8      378.13      400.77      4.64 o
  -5   0   8      992.35      992.33     23.88 o
  -4   0   8        9.61       14.28      1.49 o
  -3   0   8     1138.20     1181.37     22.15 o
  -2   0   8      277.99      307.16      2.49 o
  -1   0   8      322.65      329.47      5.79 o
   0   0   8      135.31      123.52      1.75 o
   1   0   8      768.52      782.25      5.81 o
   2   0   8      136.66      141.06      1.63 o
   3   0   8       76.67       81.82      1.59 o
   4   0   8        2.41        4.26      1.43 o
   5   0   8        2.31        3.83      1.64 o
   6   0   8       55.65       55.82      1.59 o
   7   0   8       17.35       19.73      1.78 o
   8   0   8       24.12       24.08      1.93 o
   9   0   8       26.52       24.29      2.04 o
  10   0   8      131.35      125.65      2.18 o
  11   0   8      193.05      196.90      5.51 o
  12   0   8        2.55        4.63      2.30 o
 -15   1   8        8.25       12.13      1.59 o
 -14   1   8        2.77        4.06      1.49 o
 -13   1   8       63.34       63.01      1.42 o
 -12   1   8       43.52       45.56      1.40 o
 -11   1   8      145.31      143.57      1.65 o
 -10   1   8       30.03       32.53      1.42 o
  -9   1   8       16.60       19.18      1.35 o
  -8   1   8       13.22       14.34      1.22 o
  -7   1   8       45.78       45.94      1.12 o
  -6   1   8       35.76       39.66      1.17 o
  -5   1   8        1.18        1.52      1.01 o
  -4   1   8        0.66        2.35      1.02 o
  -3   1   8      354.64      359.39      3.74 o
  -2   1   8        6.43        7.54      1.00 o
  -1   1   8       53.46       56.06      1.13 o
   0   1   8      244.98      235.62      1.73 o
   1   1   8        2.58        2.59      0.99 o
   2   1   8      150.19      150.35      1.20 o
   3   1   8        8.22       10.84      1.04 o
   4   1   8      139.92      144.03      1.18 o
   5   1   8       42.65       39.09      1.17 o
   6   1   8        0.67        1.45      1.16 o
   7   1   8       20.83       18.67      1.20 o
   8   1   8       25.03       28.38      1.30 o
   9   1   8      120.74      115.14      1.47 o
  10   1   8        4.00        5.99      1.45 o
  11   1   8        2.18        3.54      1.56 o
  12   1   8        1.73        4.33      1.69 o
 -15   2   8        0.04        1.17      1.59 o
 -14   2   8        7.45        8.36      1.55 o
 -13   2   8        5.49        7.36      1.39 o
 -12   2   8        0.21        1.85      1.39 o
 -11   2   8       25.93       23.96      1.42 o
 -10   2   8       55.87       55.27      1.39 o
  -9   2   8        0.69        2.97      1.29 o
  -8   2   8      746.57      715.48      6.91 o
  -7   2   8       16.79       17.26      1.14 o
  -6   2   8       39.63       37.87      1.18 o
  -5   2   8      206.01      200.72      2.68 o
  -4   2   8      315.62      320.30      3.03 o
  -3   2   8       55.96       55.54      1.12 o
  -2   2   8      714.38      728.83      5.08 o
  -1   2   8      100.93      110.14      1.23 o
   0   2   8      314.18      315.92      1.72 o
   1   2   8       54.61       54.00      1.16 o
   2   2   8       58.99       64.03      1.14 o
   3   2   8       17.77       17.48      1.20 o
   4   2   8        0.83        1.47      1.19 o
   5   2   8      112.81      107.53      1.32 o
   6   2   8      299.63      292.75      1.87 o
   7   2   8       34.49       34.66      1.32 o
   8   2   8        0.05       -1.04      1.25 o
   9   2   8        0.47        0.51      1.44 o
  10   2   8        0.62        1.24      1.49 o
  11   2   8        0.19        2.74      1.55 o
  12   2   8        0.35        1.88      1.64 o
 -14   3   8        1.99        3.70      1.50 o
 -13   3   8       24.23       25.94      1.56 o
 -12   3   8       17.89       17.41      1.57 o
 -11   3   8       18.54       22.53      1.44 o
 -10   3   8        2.28        0.97      1.37 o
  -9   3   8      299.45      278.04      4.15 o
  -8   3   8        1.29        3.20      1.27 o
  -7   3   8       61.01       57.21      1.29 o
  -6   3   8        1.25        2.54      1.19 o
  -5   3   8       15.97       18.56      1.27 o
  -4   3   8       30.60       29.76      1.26 o
  -3   3   8      345.30      330.20      3.70 o
  -2   3   8       58.92       56.62      1.26 o
  -1   3   8      232.81      241.65      2.13 o
   0   3   8        3.20        3.52      1.17 o
   1   3   8      179.99      169.67      1.94 o
   2   3   8        6.01        7.63      1.22 o
   3   3   8       88.81       90.29      1.33 o
   4   3   8        6.32        7.58      1.21 o
   5   3   8      155.96      149.78      1.42 o
   6   3   8       16.83       17.91      1.32 o
   7   3   8       40.81       40.99      1.34 o
   8   3   8        0.15       -0.25      1.34 o
   9   3   8        9.40        9.54      1.63 o
  10   3   8        0.17        1.35      1.71 o
  11   3   8        4.49        5.57      1.74 o
 -13   4   8        6.69        9.91      1.59 o
 -12   4   8        0.55        2.40      1.67 o
 -11   4   8       41.08       39.31      1.58 o
 -10   4   8       22.16       23.63      1.47 o
  -9   4   8       31.89       30.19      1.48 o
  -8   4   8        1.23        2.49      1.26 o
  -7   4   8       37.21       36.11      1.26 o
  -6   4   8       62.41       57.07      1.39 o
  -5   4   8       17.17       20.00      1.27 o
  -4   4   8      105.48      106.65      1.45 o
  -3   4   8       93.23       93.10      1.49 o
  -2   4   8       90.47       83.63      1.41 o
  -1   4   8        8.76       10.19      1.31 o
   0   4   8        0.67        0.66      1.27 o
   1   4   8       29.27       33.19      1.33 o
   2   4   8       26.81       31.58      1.38 o
   3   4   8      118.77      117.22      1.42 o
   4   4   8       15.89       18.48      1.29 o
   5   4   8        0.76        1.12      1.34 o
   6   4   8        5.28        4.68      1.39 o
   7   4   8        0.26        1.56      1.52 o
   8   4   8       31.69       30.84      1.56 o
   9   4   8        9.61       13.35      1.82 o
 -11   5   8        1.10        2.73      1.71 o
 -10   5   8        0.36        0.54      1.68 o
  -9   5   8        0.05        1.52      1.62 o
  -8   5   8        2.58        5.05      1.39 o
  -7   5   8       20.26       21.99      1.46 o
  -6   5   8        9.35        9.05      1.58 o
  -5   5   8        0.93        2.38      1.36 o
  -4   5   8       91.56       82.80      1.55 o
  -3   5   8        7.21        6.05      1.40 o
  -2   5   8       15.87       16.69      1.45 o
  -1   5   8        0.54        1.29      1.46 o
   0   5   8       68.33       62.78      1.73 o
   1   5   8       75.77       72.58      1.50 o
   2   5   8        4.70        6.51      1.49 o
   3   5   8        0.95        2.62      1.49 o
   4   5   8        9.81       10.11      1.54 o
   5   5   8        0.40        1.38      1.47 o
   6   5   8        4.27        5.62      1.53 o
   7   5   8        0.46        2.65      1.61 o
   8   5   8        1.56        1.43      1.75 o
  -8   6   8       10.65       11.92      2.10 o
  -7   6   8        1.80        2.86      1.73 o
  -6   6   8        0.47        3.76      1.81 o
  -5   6   8        0.35        1.50      1.66 o
  -4   6   8        9.39       10.55      1.64 o
  -3   6   8        8.36       10.36      1.61 o
  -2   6   8        4.92        7.17      1.58 o
  -1   6   8        0.78        2.80      1.64 o
   0   6   8        0.02        0.78      1.75 o
   1   6   8       43.39       44.04      1.67 o
   2   6   8        0.48        0.24      1.64 o
   3   6   8        2.27        1.64      1.76 o
   4   6   8       30.41       30.15      1.81 o
   5   6   8       21.03       23.58      2.00 o
 -15   1   9        0.03        2.14      1.48 o
 -14   1   9       11.21       12.79      1.46 o
 -13   1   9        0.38        0.15      1.50 o
 -12   1   9        1.04        0.03      1.47 o
 -11   1   9       22.97       21.77      1.44 o
 -10   1   9       10.02       11.77      1.45 o
  -9   1   9      166.61      173.75      2.45 o
  -8   1   9        8.17        9.10      1.15 o
  -7   1   9        7.31        7.47      1.10 o
  -6   1   9      307.57      293.50      3.60 o
  -5   1   9      205.64      222.77      2.27 o
  -4   1   9       19.88       25.54      1.13 o
  -3   1   9      365.62      381.29      3.24 o
  -2   1   9       30.58       30.17      1.08 o
  -1   1   9      680.01      708.13      4.20 o
   0   1   9      280.18      264.25      2.66 o
   1   1   9        0.55        3.55      1.02 o
   2   1   9       16.88       15.12      1.01 o
   3   1   9        2.36        4.08      1.02 o
   4   1   9        4.13        4.53      1.08 o
   5   1   9        1.07        2.41      1.09 o
   6   1   9       43.02       43.64      1.27 o
   7   1   9        0.66        1.86      1.17 o
   8   1   9        9.94       10.90      1.41 o
   9   1   9        2.19        4.63      1.48 o
  10   1   9        5.67        7.80      1.54 o
  11   1   9        6.81        7.98      1.55 o
 -15   2   9       14.94       15.71      1.63 o
 -14   2   9        5.27        5.76      1.54 o
 -13   2   9       85.36       83.75      1.78 o
 -12   2   9      108.68      109.36      1.53 o
 -11   2   9        2.78        4.62      1.37 o
 -10   2   9        1.62        1.91      1.31 o
  -9   2   9      314.04      306.13      5.04 o
  -8   2   9        5.39        6.25      1.17 o
  -7   2   9       99.77       90.33      1.38 o
  -6   2   9       40.84       35.78      1.60 o
  -5   2   9        6.21        7.63      1.09 o
  -4   2   9       39.31       41.29      1.13 o
  -3   2   9        7.12        9.85      1.18 o
  -2   2   9      430.30      431.31      3.89 o
  -1   2   9       89.07       96.69      1.59 o
   0   2   9      196.88      210.24      1.91 o
   1   2   9      479.89      521.14      3.72 o
   2   2   9       62.49       62.16      1.17 o
   3   2   9        5.73        7.00      1.08 o
   4   2   9        0.00        1.00      1.26 o
   5   2   9       40.14       39.44      1.27 o
   6   2   9      111.38      108.76      1.31 o
   7   2   9       64.41       66.18      1.33 o
   8   2   9        6.45        5.31      1.31 o
   9   2   9        9.18        7.77      1.38 o
  10   2   9        2.41        4.05      1.52 o
  11   2   9       32.58       31.16      1.67 o
 -14   3   9       18.05       18.84      1.84 o
 -13   3   9        0.04        1.41      1.54 o
 -12   3   9        3.03        4.49      1.50 o
 -11   3   9       51.33       45.29      1.50 o
 -10   3   9       30.42       31.43      1.52 o
  -9   3   9       92.73       94.23      1.37 o
  -8   3   9        3.52        5.10      1.24 o
  -7   3   9       16.99       15.05      1.22 o
  -6   3   9      168.96      161.03      1.37 o
  -5   3   9       39.82       41.50      1.31 o
  -4   3   9       37.81       35.07      1.25 o
  -3   3   9        0.98        1.85      1.18 o
  -2   3   9       51.63       49.42      1.37 o
  -1   3   9      196.80      185.40      1.92 o
   0   3   9        3.50        3.91      1.16 o
   1   3   9       76.85       81.76      1.32 o
   2   3   9      129.59      124.26      1.36 o
   3   3   9        1.08        3.57      1.24 o
   4   3   9       21.44       24.97      1.29 o
   5   3   9       80.30       65.33      1.33 o
   6   3   9       29.49       30.04      1.32 o
   7   3   9       10.29       10.04      1.30 o
   8   3   9       40.53       40.25      1.40 o
   9   3   9        0.53        0.84      1.59 o
  10   3   9        0.19        2.11      1.74 o
 -12   4   9        2.80        5.11      1.50 o
 -11   4   9       11.22       12.51      1.47 o
 -10   4   9       23.04       19.88      1.48 o
  -9   4   9        7.89        7.41      1.30 o
  -8   4   9        3.02        4.07      1.23 o
  -7   4   9       69.11       67.36      1.31 o
  -6   4   9       29.23       28.38      1.42 o
  -5   4   9       70.05       71.95      1.31 o
  -4   4   9      363.64      334.07      3.91 o
  -3   4   9        9.85        7.13      1.32 o
  -2   4   9      129.91      131.28      1.51 o
  -1   4   9        1.08        1.98      1.36 o
   0   4   9       22.17       25.34      1.32 o
   1   4   9        5.70        6.10      1.27 o
   2   4   9        7.04        3.87      1.41 o
   3   4   9      129.58      125.74      1.53 o
   4   4   9        0.12        2.66      1.41 o
   5   4   9       22.30       20.65      1.42 o
   6   4   9        0.00        1.41      1.37 o
   7   4   9       36.55       36.30      1.50 o
   8   4   9        0.00       -0.34      1.67 o
   9   4   9        5.89        7.50      1.78 o
 -10   5   9        5.60        6.96      1.70 o
  -9   5   9        0.52        0.31      1.59 o
  -8   5   9        0.01       -0.30      1.48 o
  -7   5   9       12.31       16.57      1.41 o
  -6   5   9        9.84       11.42      1.60 o
  -5   5   9      109.35      103.50      1.62 o
  -4   5   9       61.70       61.00      1.71 o
  -3   5   9        0.67        1.62      1.38 o
  -2   5   9       61.47       60.57      1.47 o
  -1   5   9        5.43        7.48      1.56 o
   0   5   9       10.94       11.72      1.40 o
   1   5   9      213.71      196.65      1.81 o
   2   5   9        0.70        2.47      1.47 o
   3   5   9       14.30       15.09      1.47 o
   4   5   9       12.56       14.07      1.61 o
   5   5   9       40.20       43.58      1.56 o
   6   5   9        7.44        8.90      1.57 o
   7   5   9       14.36       14.74      1.76 o
  -7   6   9        4.62        6.92      1.80 o
  -6   6   9        5.57        7.48      1.85 o
  -5   6   9        7.23       10.05      1.67 o
  -4   6   9        0.01        1.11      1.57 o
  -3   6   9        7.82        8.81      1.68 o
  -2   6   9        1.93        3.41      1.65 o
  -1   6   9        3.85        4.68      1.77 o
   0   6   9        1.35        1.43      1.58 o
   1   6   9        0.07        1.37      1.55 o
   2   6   9        2.20        2.69      1.69 o
   3   6   9        6.08        5.11      1.75 o
   4   6   9       32.91       32.88      1.87 o
 -15   0  10       14.72       12.65      2.12 o
 -14   0  10        4.90        6.61      2.00 o
 -13   0  10       30.93       30.83      2.04 o
 -12   0  10       89.73       94.24      1.99 o
 -11   0  10       74.64       74.09      1.98 o
 -10   0  10       11.28       11.49      2.17 o
  -9   0  10      115.32      116.41      7.61 o
  -8   0  10       32.84       36.37      2.17 o
  -7   0  10        1.01        4.37      1.42 o
  -6   0  10        4.61        3.96      1.74 o
  -5   0  10        2.03        3.43      1.45 o
  -4   0  10       44.71       40.43      1.45 o
  -3   0  10       24.22       30.97      1.53 o
  -2   0  10       77.49       65.01      1.81 o
  -1   0  10      241.53      201.90      2.10 o
   0   0  10        4.60        5.54      1.46 o
   1   0  10      560.72      534.24      4.13 o
   2   0  10        0.85        0.60      1.46 o
   3   0  10      163.82      151.44      1.68 o
   4   0  10       89.91       92.26      1.60 o
   5   0  10      143.59      151.76      2.04 o
   6   0  10       59.99       60.71      2.44 o
   7   0  10       11.60       14.45      1.78 o
   8   0  10      103.37      102.51      2.07 o
   9   0  10       24.92       23.39      2.08 o
  10   0  10       39.52       44.07      2.17 o
  11   0  10        5.71        5.07      2.33 o
 -15   1  10       31.70       33.58      1.84 o
 -14   1  10        1.89        2.99      1.62 o
 -13   1  10      101.99       97.88      2.26 o
 -12   1  10        1.40        2.88      1.41 o
 -11   1  10       87.83       88.82      1.45 o
 -10   1  10       12.35       11.44      1.34 o
  -9   1  10       19.26       20.88      1.22 o
  -8   1  10        7.12        7.87      1.19 o
  -7   1  10       47.65       39.93      1.12 o
  -6   1  10        2.10        3.65      1.13 o
  -5   1  10      109.23       96.01      1.31 o
  -4   1  10       55.54       61.30      1.12 o
  -3   1  10        0.71        2.94      1.28 o
  -2   1  10       84.26       85.36      1.14 o
  -1   1  10      175.77      167.74      1.80 o
   0   1  10      722.75      686.92      5.00 o
   1   1  10        0.33        1.62      1.06 o
   2   1  10      133.82      127.64      1.22 o
   3   1  10        1.86        1.28      1.08 o
   4   1  10       56.07       55.44      1.11 o
   5   1  10       38.18       38.57      1.14 o
   6   1  10       29.01       26.32      1.18 o
   7   1  10       71.15       75.70      1.32 o
   8   1  10       46.60       48.40      1.39 o
   9   1  10      135.30      130.31      1.62 o
  10   1  10       41.43       40.99      1.56 o
  11   1  10        1.40        3.72      1.59 o
 -14   2  10        3.99        2.88      1.54 o
 -13   2  10       13.08       13.38      1.53 o
 -12   2  10       51.10       55.16      1.48 o
 -11   2  10       15.39       18.19      1.43 o
 -10   2  10       69.67       62.08      1.38 o
  -9   2  10       19.12       19.36      1.27 o
  -8   2  10      164.39      160.03      2.37 o
  -7   2  10      191.00      180.63      2.02 o
  -6   2  10       29.26       29.38      1.17 o
  -5   2  10        1.54        2.80      1.09 o
  -4   2  10        0.42        2.90      1.22 o
  -3   2  10      449.44      429.03      3.11 o
  -2   2  10      132.37      136.45      1.23 o
  -1   2  10       73.63       75.10      1.18 o
   0   2  10        0.74        2.13      1.09 o
   1   2  10       28.56       27.99      1.11 o
   2   2  10       10.54       11.74      1.08 o
   3   2  10        6.54        9.60      1.11 o
   4   2  10       17.46       18.58      1.30 o
   5   2  10       97.36       95.04      1.36 o
   6   2  10       68.27       66.17      1.33 o
   7   2  10       27.03       30.67      1.31 o
   8   2  10        5.81        6.79      1.33 o
   9   2  10        4.06        5.24      1.52 o
  10   2  10        2.51        3.95      1.64 o
 -13   3  10        0.27        1.98      1.64 o
 -12   3  10        0.04        1.44      1.56 o
 -11   3  10       41.02       45.22      1.53 o
 -10   3  10      128.78      118.65      1.50 o
  -9   3  10      193.81      184.44      1.51 o
  -8   3  10       20.88       20.56      1.29 o
  -7   3  10       53.78       55.99      1.32 o
  -6   3  10       64.42       60.01      1.26 o
  -5   3  10      349.55      337.89      2.11 o
  -4   3  10        0.20        3.47      1.25 o
  -3   3  10       28.68       28.91      1.35 o
  -2   3  10       40.14       41.10      1.18 o
  -1   3  10       16.09       17.02      1.15 o
   0   3  10      117.20      112.79      1.31 o
   1   3  10      139.19      137.77      1.37 o
   2   3  10        7.71        6.22      1.25 o
   3   3  10        0.46        0.72      1.23 o
   4   3  10        5.23        7.08      1.26 o
   5   3  10      125.01      114.50      1.88 o
   6   3  10        7.33       10.86      1.31 o
   7   3  10        2.44        4.11      1.41 o
   8   3  10        2.61        4.25      1.39 o
   9   3  10        7.77        7.52      1.66 o
 -12   4  10       22.26       21.93      1.65 o
 -11   4  10        0.06        0.69      1.48 o
 -10   4  10        7.04        8.39      1.58 o
  -9   4  10        6.35        7.56      1.34 o
  -8   4  10        0.03        2.00      1.32 o
  -7   4  10       29.86       26.53      1.41 o
  -6   4  10       20.46       18.42      1.46 o
  -5   4  10       43.46       46.34      1.37 o
  -4   4  10      169.58      170.01      1.55 o
  -3   4  10      218.50      208.23      2.27 o
  -2   4  10      140.40      142.78      1.59 o
  -1   4  10      172.38      167.17      2.16 o
   0   4  10        0.06        1.40      1.37 o
   1   4  10        0.01        0.82      1.38 o
   2   4  10      266.91      248.89      2.11 o
   3   4  10       21.22       20.80      1.40 o
   4   4  10        0.70        2.24      1.37 o
   5   4  10        4.53        4.82      1.39 o
   6   4  10       13.89       13.90      1.49 o
   7   4  10        4.07        4.98      1.54 o
   8   4  10        1.69        3.83      1.57 o
 -10   5  10       13.30       13.44      1.68 o
  -9   5  10        8.28       10.02      1.51 o
  -8   5  10       21.43       24.84      1.53 o
  -7   5  10        0.01        0.63      1.48 o
  -6   5  10       10.92       13.01      1.57 o
  -5   5  10       41.93       43.55      1.53 o
  -4   5  10       22.75       21.82      1.46 o
  -3   5  10       11.58       14.01      1.45 o
  -2   5  10        4.23        5.03      1.51 o
  -1   5  10        0.41        1.02      1.41 o
   0   5  10        7.10        6.26      1.38 o
   1   5  10       15.12       18.50      1.52 o
   2   5  10        0.04        1.69      1.55 o
   3   5  10       28.06       27.77      1.49 o
   4   5  10        7.37        9.10      1.59 o
   5   5  10        4.86        7.91      1.57 o
   6   5  10       25.15       25.82      1.58 o
  -6   6  10        8.47        7.95      1.81 o
  -5   6  10        4.86        6.07      1.62 o
  -4   6  10        2.05        2.93      1.66 o
  -3   6  10        3.28        3.46      1.66 o
  -2   6  10       30.34       32.75      1.75 o
  -1   6  10       18.71       22.10      1.69 o
   0   6  10        0.31        0.85      1.63 o
   1   6  10        3.56        6.16      1.66 o
   2   6  10        2.20        1.21      1.67 o
 -15   1  11       14.02       14.24      1.64 o
 -14   1  11       14.94       14.40      1.50 o
 -13   1  11        1.89        5.11      1.36 o
 -12   1  11        2.73        2.96      1.43 o
 -11   1  11      138.51      133.14      1.47 o
 -10   1  11        3.25        4.50      1.31 o
  -9   1  11        4.11        2.98      1.21 o
  -8   1  11       71.59       66.21      1.21 o
  -7   1  11      106.12      107.30      1.66 o
  -6   1  11        9.55       11.98      1.08 o
  -5   1  11       12.09       13.03      1.03 o
  -4   1  11       37.54       38.43      1.15 o
  -3   1  11       43.86       41.86      1.21 o
  -2   1  11        0.52        1.97      1.04 o
  -1   1  11      127.28      118.41      1.18 o
   0   1  11      161.22      159.47      1.68 o
   1   1  11       12.67       14.44      1.16 o
   2   1  11      102.81       94.82      1.23 o
   3   1  11       27.43       28.76      1.13 o
   4   1  11       12.96       16.24      1.13 o
   5   1  11       85.73       82.69      1.21 o
   6   1  11        0.78        1.24      1.21 o
   7   1  11       22.57       24.76      1.31 o
   8   1  11       21.15       23.37      1.33 o
   9   1  11       35.23       33.46      1.53 o
  10   1  11        2.88        5.29      1.59 o
 -14   2  11        0.07        1.83      1.70 o
 -13   2  11       15.91       16.63      1.58 o
 -12   2  11        4.39        2.98      1.44 o
 -11   2  11       20.80       20.53      1.39 o
 -10   2  11        5.76        6.35      1.37 o
  -9   2  11        5.45        5.33      1.20 o
  -8   2  11      155.21      151.20      2.41 o
  -7   2  11        2.19        4.82      1.19 o
  -6   2  11        0.61        2.52      1.16 o
  -5   2  11      150.51      144.30      1.46 o
  -4   2  11      112.91      110.16      1.24 o
  -3   2  11       50.23       54.92      1.22 o
  -2   2  11      323.92      327.80      3.03 o
  -1   2  11        4.49        5.99      1.09 o
   0   2  11      167.83      168.26      1.30 o
   1   2  11        6.13        6.21      1.08 o
   2   2  11       36.40       43.46      1.12 o
   3   2  11        4.00        4.79      1.14 o
   4   2  11        0.13        2.50      1.31 o
   5   2  11       71.31       60.02      1.44 o
   6   2  11        2.33        6.31      1.29 o
   7   2  11        1.90        3.00      1.31 o
   8   2  11       12.19       13.09      1.38 o
   9   2  11       58.37       51.53      1.60 o
  10   2  11        0.01        2.15      1.67 o
 -13   3  11        9.59       12.36      1.61 o
 -12   3  11        3.18        5.94      1.55 o
 -11   3  11       31.86       32.16      1.51 o
 -10   3  11       61.48       65.82      1.46 o
  -9   3  11       54.07       51.54      1.35 o
  -8   3  11       43.14       42.19      1.31 o
  -7   3  11       64.82       61.56      1.28 o
  -6   3  11       42.78       40.85      1.23 o
  -5   3  11       12.57       14.49      1.35 o
  -4   3  11      246.08      228.53      2.62 o
  -3   3  11       50.15       50.29      1.22 o
  -2   3  11        6.22        7.32      1.19 o
  -1   3  11      143.27      143.27      1.53 o
   0   3  11       29.41       30.06      1.21 o
   1   3  11       64.57       65.28      1.28 o
   2   3  11       64.82       56.00      1.29 o
   3   3  11       51.14       45.36      1.29 o
   4   3  11       19.26       17.65      1.34 o
   5   3  11       23.55       21.15      1.34 o
   6   3  11       10.80       11.15      1.36 o
   7   3  11        0.91        2.27      1.43 o
   8   3  11        0.12        0.13      1.45 o
   9   3  11        0.58        0.95      1.56 o
 -12   4  11        0.02        0.56      1.73 o
 -11   4  11        0.00        0.75      1.62 o
 -10   4  11        6.98        8.36      1.54 o
  -9   4  11        0.39        1.04      1.39 o
  -8   4  11        0.44        1.57      1.34 o
  -7   4  11        4.54        4.74      1.33 o
  -6   4  11       13.27       12.31      1.42 o
  -5   4  11       67.35       66.77      1.38 o
  -4   4  11       18.02       17.30      1.30 o
  -3   4  11        1.41        2.75      1.43 o
  -2   4  11        0.18        0.53      1.35 o
  -1   4  11        0.13        2.30      1.37 o
   0   4  11        0.18        0.72      1.32 o
   1   4  11       41.65       34.94      1.37 o
   2   4  11       59.84       63.47      1.37 o
   3   4  11        0.04        1.99      1.35 o
   4   4  11        1.60        2.27      1.41 o
   5   4  11        4.30        6.91      1.45 o
   6   4  11       19.41       23.21      1.50 o
   7   4  11        0.91        2.66      1.64 o
  -9   5  11        0.46        2.83      1.55 o
  -8   5  11       11.54       12.90      1.48 o
  -7   5  11        4.09        5.26      1.54 o
  -6   5  11        0.78        2.06      1.57 o
  -5   5  11       20.66       19.53      1.54 o
  -4   5  11        0.02        2.91      1.47 o
  -3   5  11        1.21        3.12      1.60 o
  -2   5  11        9.77        7.63      1.47 o
  -1   5  11       11.07       10.25      1.43 o
   0   5  11        0.14        2.83      1.49 o
   1   5  11        9.04        9.60      1.42 o
   2   5  11        3.12        5.18      1.57 o
   3   5  11       36.05       30.09      1.56 o
   4   5  11        2.54        3.14      1.59 o
   5   5  11        1.30        1.89      1.59 o
  -5   6  11        2.62        4.21      1.64 o
  -4   6  11        0.30        0.93      1.64 o
  -3   6  11        7.19        7.42      1.78 o
  -2   6  11        0.14        1.40      1.61 o
  -1   6  11        1.18        1.94      1.61 o
   0   6  11        1.27        2.91      1.63 o
 -14   0  12       30.93       33.56      2.85 o
 -13   0  12      104.52       96.66      2.66 o
 -12   0  12       75.73       78.35      4.94 o
 -11   0  12       33.70       29.97      3.23 o
 -10   0  12       38.62       37.22      1.82 o
  -9   0  12        1.71        0.40      1.67 o
  -8   0  12      208.71      216.35      1.82 o
  -7   0  12      105.51       93.60      2.05 o
  -6   0  12        4.29        4.50      1.49 o
  -5   0  12      113.96       99.06      1.52 o
  -4   0  12        0.08        1.89      1.48 o
  -3   0  12       48.66       42.71      1.54 o
  -2   0  12      227.07      229.24      3.29 o
  -1   0  12     1070.41     1025.25      5.02 o
   0   0  12      154.53      159.06      2.18 o
   1   0  12        0.91        1.31      1.50 o
   2   0  12      365.99      347.39      2.64 o
   3   0  12      148.25      139.27      1.72 o
   4   0  12        0.72        1.77      1.64 o
   5   0  12      394.12      394.85      6.20 o
   6   0  12      138.60      129.96      3.00 o
   7   0  12       25.85       24.50      2.06 o
   8   0  12       38.88       38.12      2.12 o
   9   0  12        0.55        1.52      2.15 o
 -14   1  12        0.01        0.60      1.59 o
 -13   1  12        1.32        4.73      1.48 o
 -12   1  12        1.17        0.90      1.38 o
 -11   1  12       22.86       23.28      1.38 o
 -10   1  12       64.17       63.25      1.34 o
  -9   1  12        0.30        1.46      1.31 o
  -8   1  12       25.35       24.63      1.39 o
  -7   1  12       50.75       46.67      1.14 o
  -6   1  12        1.95        1.32      1.04 o
  -5   1  12        5.49        6.97      1.08 o
  -4   1  12      136.95      131.72      1.42 o
  -3   1  12        6.86        8.06      1.18 o
  -2   1  12      304.10      296.56      1.58 o
  -1   1  12      131.51      124.60      1.35 o
   0   1  12       61.54       64.63      1.15 o
   1   1  12       12.12       12.20      1.14 o
   2   1  12       37.29       38.28      1.20 o
   3   1  12       42.73       42.20      1.15 o
   4   1  12        9.92       11.04      1.14 o
   5   1  12        2.05        3.44      1.11 o
   6   1  12       40.82       41.13      1.30 o
   7   1  12        0.03        3.33      1.35 o
   8   1  12       52.92       51.14      1.57 o
   9   1  12        3.43        3.47      1.50 o
 -14   2  12        4.16        6.01      1.64 o
 -13   2  12        2.46        3.61      1.49 o
 -12   2  12       39.99       40.42      1.55 o
 -11   2  12        3.71        4.50      1.43 o
 -10   2  12       10.76       11.35      1.26 o
  -9   2  12       13.39       13.32      1.25 o
  -8   2  12       92.09       86.67      1.27 o
  -7   2  12        7.38        6.33      1.34 o
  -6   2  12        3.49        3.78      1.29 o
  -5   2  12       40.49       43.43      1.12 o
  -4   2  12        4.94        4.81      1.17 o
  -3   2  12       59.58       63.67      1.20 o
  -2   2  12        0.26        1.07      1.13 o
  -1   2  12        4.73        4.53      1.07 o
   0   2  12       64.37       63.05      1.14 o
   1   2  12        0.76        1.09      1.11 o
   2   2  12       10.77       11.47      1.14 o
   3   2  12       81.07       81.39      1.21 o
   4   2  12       15.31       13.18      1.23 o
   5   2  12       89.97       85.10      1.43 o
   6   2  12       60.69       64.57      1.38 o
   7   2  12        0.00        2.40      1.41 o
   8   2  12        0.11        1.12      1.42 o
   9   2  12       40.51       39.60      1.68 o
 -13   3  12        1.47        3.42      1.57 o
 -12   3  12        8.64        9.67      1.58 o
 -11   3  12       17.85       15.69      1.62 o
 -10   3  12       56.37       57.60      1.41 o
  -9   3  12        0.07        0.59      1.29 o
  -8   3  12       42.50       42.16      1.36 o
  -7   3  12       67.93       60.27      1.30 o
  -6   3  12       39.47       43.55      1.21 o
  -5   3  12      130.36      129.93      1.56 o
  -4   3  12        0.24        1.96      1.22 o
  -3   3  12       85.65       80.64      1.30 o
  -2   3  12       12.19       11.34      1.20 o
  -1   3  12       73.70       75.37      1.23 o
   0   3  12       24.55       25.82      1.23 o
   1   3  12        0.31        2.97      1.18 o
   2   3  12       12.72       14.32      1.29 o
   3   3  12        2.21        3.29      1.36 o
   4   3  12        1.44        2.67      1.33 o
   5   3  12        5.28        7.15      1.33 o
   6   3  12        1.87        4.74      1.39 o
   7   3  12        1.48        2.46      1.47 o
   8   3  12       11.87       13.89      1.52 o
 -11   4  12        0.19        0.67      1.62 o
 -10   4  12        0.00       -0.20      1.43 o
  -9   4  12        0.01        2.47      1.45 o
  -8   4  12       37.35       39.21      1.40 o
  -7   4  12        0.03        0.27      1.46 o
  -6   4  12        4.30        3.03      1.63 o
  -5   4  12       60.07       62.66      1.42 o
  -4   4  12        9.22       10.53      1.47 o
  -3   4  12        3.41        7.99      1.39 o
  -2   4  12       12.02       10.83      1.30 o
  -1   4  12       16.22       17.17      1.37 o
   0   4  12        0.46        4.07      1.40 o
   1   4  12        2.58        3.60      1.34 o
   2   4  12       57.65       54.51      1.39 o
   3   4  12        0.15        2.61      1.43 o
   4   4  12        0.52        0.12      1.43 o
   5   4  12       11.42        9.74      1.53 o
   6   4  12        1.11        3.84      1.53 o
  -8   5  12        3.86        6.60      1.57 o
  -7   5  12        3.91        6.25      1.68 o
  -6   5  12        1.23        1.83      1.59 o
  -5   5  12       29.31       29.56      1.60 o
  -4   5  12        0.19        0.69      1.71 o
  -3   5  12       13.16       13.03      1.49 o
  -2   5  12       10.00       15.98      1.55 o
  -1   5  12        3.00        3.20      1.53 o
   0   5  12        7.52        9.56      1.55 o
   1   5  12        7.07        5.74      1.53 o
   2   5  12        6.00        7.46      1.52 o
   3   5  12        1.39        1.27      1.58 o
   4   5  12        4.98        5.78      1.70 o
 -14   1  13        8.32       11.02      1.70 o
 -13   1  13        0.00        2.34      1.48 o
 -12   1  13       34.77       36.23      1.49 o
 -11   1  13       25.46       24.41      1.56 o
 -10   1  13        4.96        5.68      1.45 o
  -9   1  13       22.46       25.20      1.27 o
  -8   1  13       42.79       39.83      1.22 o
  -7   1  13        0.13        0.62      1.10 o
  -6   1  13       51.46       46.80      1.17 o
  -5   1  13        3.50        4.17      1.07 o
  -4   1  13       10.92       10.16      1.12 o
  -3   1  13      107.28      109.60      1.57 o
  -2   1  13       93.74       97.59      1.44 o
  -1   1  13        1.94        1.45      1.06 o
   0   1  13      260.70      243.20      2.09 o
   1   1  13        0.00        2.84      1.22 o
   2   1  13      195.06      194.97      2.09 o
   3   1  13       86.03       80.29      1.19 o
   4   1  13       12.63       13.05      1.17 o
   5   1  13       12.50       15.10      1.16 o
   6   1  13       90.85       91.16      1.55 o
   7   1  13       32.89       29.89      1.37 o
   8   1  13       21.20       23.16      1.46 o
 -13   2  13        0.05        2.35      1.56 o
 -12   2  13       24.66       26.47      1.53 o
 -11   2  13       70.65       73.83      2.22 o
 -10   2  13       28.41       32.49      1.34 o
  -9   2  13        3.80        4.65      1.23 o
  -8   2  13       76.77       75.06      1.39 o
  -7   2  13       26.93       27.18      1.34 o
  -6   2  13        8.24       11.30      1.16 o
  -5   2  13      322.18      318.13      2.76 o
  -4   2  13       65.21       60.56      1.22 o
  -3   2  13       16.77       18.70      1.18 o
  -2   2  13      212.88      211.14      1.43 o
  -1   2  13       94.91       90.34      1.20 o
   0   2  13       45.97       48.30      1.27 o
   1   2  13       24.49       27.51      1.16 o
   2   2  13       45.64       47.50      1.20 o
   3   2  13        4.25        6.18      1.16 o
   4   2  13        0.65        1.54      1.21 o
   5   2  13        0.01        2.15      1.47 o
   6   2  13        0.06        1.87      1.44 o
   7   2  13       17.10       15.58      1.49 o
   8   2  13        0.27        0.37      1.51 o
 -12   3  13       25.48       24.55      1.63 o
 -11   3  13        0.29        0.52      1.55 o
 -10   3  13       13.54       16.11      1.36 o
  -9   3  13       50.82       51.42      1.41 o
  -8   3  13       17.17       19.99      1.35 o
  -7   3  13       59.91       59.42      1.42 o
  -6   3  13        9.93       10.96      1.36 o
  -5   3  13        6.01        5.77      1.34 o
  -4   3  13       19.93       20.61      1.21 o
  -3   3  13       30.31       28.83      1.21 o
  -2   3  13        9.25       10.14      1.20 o
  -1   3  13        2.41        3.54      1.20 o
   0   3  13        5.86       10.85      1.19 o
   1   3  13       16.47       18.85      1.21 o
   2   3  13       37.08       33.42      1.38 o
   3   3  13        0.00        0.71      1.28 o
   4   3  13        4.76        4.98      1.43 o
   5   3  13        0.70        2.51      1.37 o
   6   3  13        1.28        2.73      1.46 o
   7   3  13        1.34        3.89      1.50 o
 -10   4  13       10.08        8.88      1.51 o
  -9   4  13       15.84       17.48      1.48 o
  -8   4  13        0.04        1.31      1.38 o
  -7   4  13       30.30       28.32      1.41 o
  -6   4  13        1.46        1.08      1.70 o
  -5   4  13       22.17       20.39      1.47 o
  -4   4  13       14.25       14.31      1.38 o
  -3   4  13        0.33        1.13      1.35 o
  -2   4  13        0.50        2.62      1.42 o
  -1   4  13        4.41        7.86      1.38 o
   0   4  13        0.87        2.11      1.38 o
   1   4  13        9.22       12.81      1.41 o
   2   4  13       12.32       11.07      1.46 o
   3   4  13        0.32        1.08      1.41 o
   4   4  13        4.56        5.69      1.46 o
   5   4  13        8.82        8.33      1.57 o
  -7   5  13        0.03       -0.16      1.73 o
  -6   5  13       12.56       15.48      1.70 o
  -5   5  13        1.48        2.32      1.72 o
  -4   5  13        8.72        8.56      1.53 o
  -3   5  13        7.03        9.37      1.52 o
  -2   5  13        8.11        8.36      1.52 o
  -1   5  13        1.29        2.97      1.53 o
   0   5  13        6.82        8.16      1.56 o
   1   5  13       18.67       17.10      1.59 o
   2   5  13        2.74        2.59      1.64 o
 -13   0  14        6.42        5.53      2.09 o
 -12   0  14       93.99       94.59      2.29 o
 -11   0  14       59.49       61.70      3.45 o
 -10   0  14        6.81        9.37      2.08 o
  -9   0  14      129.99      130.89      1.79 o
  -8   0  14       37.21       35.23      1.70 o
  -7   0  14        0.01       -0.36      1.62 o
  -6   0  14        3.63        4.97      1.50 o
  -5   0  14       32.22       29.92      1.54 o
  -4   0  14       42.62       44.22      1.61 o
  -3   0  14      166.62      166.87      2.49 o
  -2   0  14       44.51       45.30      1.67 o
  -1   0  14      384.70      380.12      5.20 o
   0   0  14       13.93       16.36      1.58 o
   1   0  14       87.30       89.44      2.50 o
   2   0  14       73.38       69.07      1.70 o
   3   0  14      206.73      196.87      4.25 o
   4   0  14       26.56       26.32      1.74 o
   5   0  14        1.88        1.89      1.74 o
   6   0  14        1.08        1.48      1.75 o
   7   0  14        0.92        1.67      1.69 o
   8   0  14       16.74       14.97      2.16 o
 -13   1  14        1.25        0.84      1.64 o
 -12   1  14        7.37        8.38      1.63 o
 -11   1  14        1.68        3.83      1.48 o
 -10   1  14        1.99        4.89      1.28 o
  -9   1  14        3.29        4.77      1.28 o
  -8   1  14      145.04      141.83      2.30 o
  -7   1  14        6.12        6.94      1.36 o
  -6   1  14        9.57       10.66      1.11 o
  -5   1  14      176.05      161.19      1.45 o
  -4   1  14      159.85      159.21      1.74 o
  -3   1  14       36.06       37.81      1.28 o
  -2   1  14      245.10      233.66      1.35 o
  -1   1  14       56.06       57.62      1.29 o
   0   1  14      163.07      154.19      1.89 o
   1   1  14        4.19        4.96      1.21 o
   2   1  14        8.65        9.45      1.19 o
   3   1  14        0.11        1.07      1.19 o
   4   1  14       51.19       50.58      1.30 o
   5   1  14       33.01       34.38      1.26 o
   6   1  14        0.32        0.50      1.28 o
   7   1  14       21.42       25.37      1.78 o
 -12   2  14        0.10        0.73      1.56 o
 -11   2  14       55.81       58.06      1.52 o
 -10   2  14        2.88        5.86      1.41 o
  -9   2  14       19.07       20.67      1.44 o
  -8   2  14       33.11       32.33      1.30 o
  -7   2  14       70.61       71.15      1.36 o
  -6   2  14       63.38       63.15      1.23 o
  -5   2  14       17.11       19.65      1.14 o
  -4   2  14        0.03        1.21      1.23 o
  -3   2  14       66.93       64.48      1.17 o
  -2   2  14       57.39       56.66      1.16 o
  -1   2  14        0.26        2.67      1.15 o
   0   2  14        0.05        1.57      1.20 o
   1   2  14       38.00       37.43      1.24 o
   2   2  14       14.96       13.61      1.18 o
   3   2  14        8.87        7.01      1.21 o
   4   2  14        0.79        1.44      1.30 o
   5   2  14        2.87        4.03      1.41 o
   6   2  14       13.84       14.36      1.54 o
   7   2  14        9.51        9.03      1.61 o
 -11   3  14        0.55        1.48      1.47 o
 -10   3  14        3.59        5.07      1.44 o
  -9   3  14       12.06        9.46      1.40 o
  -8   3  14       67.00       68.98      1.58 o
  -7   3  14        3.45        4.43      1.39 o
  -6   3  14       15.68       17.81      1.30 o
  -5   3  14       17.33       17.95      1.32 o
  -4   3  14       16.96       17.22      1.26 o
  -3   3  14        3.35        4.55      1.20 o
  -2   3  14       31.02       30.01      1.28 o
  -1   3  14        1.04        1.27      1.21 o
   0   3  14        3.96        7.08      1.21 o
   1   3  14       54.31       58.71      1.35 o
   2   3  14       58.35       57.77      1.41 o
   3   3  14        1.89        1.80      1.33 o
   4   3  14        1.37        2.20      1.38 o
   5   3  14       19.09       17.94      1.46 o
   6   3  14       15.57       18.20      1.56 o
  -9   4  14        2.95        5.36      1.43 o
  -8   4  14        8.08        6.78      1.45 o
  -7   4  14        0.29        1.47      1.51 o
  -6   4  14        2.61        5.28      1.55 o
  -5   4  14        0.08        3.20      1.57 o
  -4   4  14       10.37       11.87      1.36 o
  -3   4  14        0.61        2.51      1.35 o
  -2   4  14        5.82        6.08      1.38 o
  -1   4  14       17.91       21.23      1.41 o
   0   4  14        1.61        2.16      1.39 o
   1   4  14        6.02        6.02      1.42 o
   2   4  14        2.05        5.46      1.48 o
   3   4  14        0.02        1.95      1.55 o
   4   4  14        6.65        7.90      1.63 o
  -5   5  14        0.83        1.71      1.59 o
  -4   5  14       35.19       41.32      1.62 o
  -3   5  14       21.26       22.65      1.67 o
  -2   5  14        1.79        3.46      1.57 o
  -1   5  14        0.14        1.90      1.54 o
   0   5  14        1.25        2.21      1.56 o
 -12   1  15       55.82       56.86      1.54 o
 -11   1  15       17.17       20.44      1.50 o
 -10   1  15        0.84        2.03      1.27 o
  -9   1  15       24.05       22.85      1.30 o
  -8   1  15       20.43       20.71      1.24 o
  -7   1  15       51.19       52.19      1.16 o
  -6   1  15        6.20        8.10      1.16 o
  -5   1  15        2.65        1.67      1.16 o
  -4   1  15        3.93        5.60      1.11 o
  -3   1  15       16.48       19.34      1.21 o
  -2   1  15        6.31        9.43      1.21 o
  -1   1  15        2.15        3.68      1.15 o
   0   1  15        7.26        7.57      1.12 o
   1   1  15        0.01        1.53      1.15 o
   2   1  15        0.00        0.31      1.23 o
   3   1  15        0.05        1.95      1.28 o
   4   1  15        0.70        1.73      1.20 o
   5   1  15        2.32        3.53      1.28 o
   6   1  15        6.34        6.29      1.29 o
 -12   2  15        7.22       10.92      1.76 o
 -11   2  15        0.07        1.00      1.51 o
 -10   2  15        1.41        3.21      1.39 o
  -9   2  15        0.20        1.89      1.31 o
  -8   2  15       10.62       10.83      1.32 o
  -7   2  15       16.94       17.67      1.29 o
  -6   2  15        5.52        5.39      1.20 o
  -5   2  15        6.65        4.76      1.23 o
  -4   2  15        4.78        5.17      1.26 o
  -3   2  15        0.88        0.99      1.18 o
  -2   2  15        1.85        1.29      1.13 o
  -1   2  15       14.56       12.94      1.22 o
   0   2  15        1.05        3.11      1.16 o
   1   2  15       21.99       23.41      1.21 o
   2   2  15        1.91        2.80      1.33 o
   3   2  15        7.35        8.79      1.29 o
   4   2  15        1.19        4.15      1.33 o
   5   2  15        7.50       10.88      1.46 o
   6   2  15        0.21        1.62      1.55 o
 -10   3  15       37.53       38.01      1.63 o
  -9   3  15        3.61        3.56      1.51 o
  -8   3  15        0.11        1.69      1.35 o
  -7   3  15       19.91       20.63      1.37 o
  -6   3  15       11.41       12.83      1.35 o
  -5   3  15       13.27       12.78      1.43 o
  -4   3  15       24.02       25.15      1.31 o
  -3   3  15        4.34        5.74      1.26 o
  -2   3  15        0.47        1.46      1.26 o
  -1   3  15        0.12        0.28      1.22 o
   0   3  15        6.42        9.46      1.28 o
   1   3  15        5.67       10.00      1.29 o
   2   3  15        3.43        3.51      1.41 o
   3   3  15       11.84       13.05      1.49 o
   4   3  15        4.88        5.93      1.44 o
  -8   4  15       12.92       11.95      1.66 o
  -7   4  15        2.69        4.28      1.43 o
  -6   4  15        0.98        3.36      1.44 o
  -5   4  15        7.97        8.91      1.55 o
  -4   4  15        0.41        1.89      1.42 o
  -3   4  15        0.37        1.84      1.47 o
  -2   4  15        3.56        5.20      1.44 o
  -1   4  15        1.67        1.95      1.47 o
   0   4  15        0.69        0.70      1.43 o
   1   4  15        0.12        0.30      1.45 o
   2   4  15        0.05        1.03      1.54 o
 -12   0  16       22.78       18.31      2.07 o
 -11   0  16        0.16        2.21      2.14 o
 -10   0  16        0.09        1.16      1.99 o
  -9   0  16       44.71       47.04      1.78 o
  -8   0  16       27.02       32.13      1.73 o
  -7   0  16       84.08       77.50      1.81 o
  -6   0  16       20.19       20.68      1.55 o
  -5   0  16        5.04        5.55      1.57 o
  -4   0  16        0.34        0.65      1.57 o
  -3   0  16       25.62       28.13      1.73 o
  -2   0  16      351.10      331.00      2.87 o
  -1   0  16      189.86      181.93      1.90 o
   0   0  16       42.89       38.79      1.95 o
   1   0  16       16.71       17.59      1.68 o
   2   0  16        0.14        1.55      1.64 o
   3   0  16        6.06        8.16      1.75 o
   4   0  16       14.04       14.13      1.79 o
   5   0  16        8.15       12.88      1.95 o
 -11   1  16        5.68        6.59      1.51 o
 -10   1  16       10.05       11.50      1.35 o
  -9   1  16        2.02        4.04      1.36 o
  -8   1  16        0.99        1.24      1.23 o
  -7   1  16        1.54        1.02      1.18 o
  -6   1  16        1.87        3.81      1.16 o
  -5   1  16       36.55       36.38      1.26 o
  -4   1  16        1.75        0.50      1.15 o
  -3   1  16       10.75       13.22      1.15 o
  -2   1  16        2.51        3.50      1.22 o
  -1   1  16       11.13       13.06      1.16 o
   0   1  16        4.61        7.48      1.20 o
   1   1  16        1.69        4.19      1.22 o
   2   1  16        0.07        1.23      1.29 o
   3   1  16       10.29       11.48      1.38 o
   4   1  16        0.71        1.73      1.33 o
   5   1  16        0.36        1.88      1.32 o
 -11   2  16        2.89        3.12      1.43 o
 -10   2  16        1.06        2.43      1.44 o
  -9   2  16        1.69        2.37      1.32 o
  -8   2  16        0.71        1.47      1.31 o
  -7   2  16       17.04       19.89      1.30 o
  -6   2  16       13.43       15.35      1.25 o
  -5   2  16        4.74        3.78      1.25 o
  -4   2  16        0.06        1.34      1.28 o
  -3   2  16        0.91        1.20      1.30 o
  -2   2  16        2.51        3.29      1.19 o
  -1   2  16        3.97        4.53      1.20 o
   0   2  16        0.00        2.42      1.25 o
   1   2  16        3.01        5.43      1.31 o
   2   2  16       12.18       12.33      1.29 o
   3   2  16       20.84       19.83      1.34 o
   4   2  16        5.37        5.54      1.39 o
  -9   3  16        0.36        1.28      1.46 o
  -8   3  16        1.46        2.49      1.40 o
  -7   3  16        0.96        2.30      1.40 o
  -6   3  16        0.05        2.21      1.36 o
  -5   3  16        8.65       11.34      1.24 o
  -4   3  16        0.34        0.75      1.40 o
  -3   3  16        1.14        2.73      1.27 o
  -2   3  16        0.31        1.30      1.28 o
  -1   3  16        1.49        2.56      1.30 o
   0   3  16        0.91        3.24      1.33 o
   1   3  16       10.68       12.42      1.39 o
   2   3  16        0.54        1.83      1.50 o
   3   3  16        0.66        1.39      1.57 o
  -6   4  16        0.19        1.35      1.51 o
  -5   4  16        1.14        1.97      1.66 o
  -4   4  16        0.07        2.21      1.49 o
  -3   4  16        0.71        1.51      1.46 o
  -2   4  16        8.93       10.66      1.50 o
  -1   4  16        2.25        4.80      1.51 o
 -10   1  17        9.96        7.47      1.42 o
  -9   1  17        1.31        2.24      1.40 o
  -8   1  17       20.30       23.80      1.30 o
  -7   1  17        0.48        2.24      1.24 o
  -6   1  17        9.23        9.42      1.21 o
  -5   1  17        3.28        5.78      1.24 o
  -4   1  17        0.01        2.51      1.23 o
  -3   1  17        7.18        7.75      1.22 o
  -2   1  17        1.81        2.46      1.28 o
  -1   1  17        1.58        2.56      1.32 o
   0   1  17       15.91       15.92      1.23 o
   1   1  17        3.72        3.86      1.28 o
   2   1  17        0.01        1.33      1.29 o
   3   1  17        1.38        3.16      1.44 o
  -9   2  17        0.26        0.79      1.36 o
  -8   2  17        3.62        3.81      1.37 o
  -7   2  17        7.37        9.54      1.32 o
  -6   2  17        0.02       -0.74      1.21 o
  -5   2  17       15.47       19.26      1.27 o
  -4   2  17        0.11        0.72      1.24 o
  -3   2  17        2.68        3.95      1.36 o
  -2   2  17        0.30        3.30      1.27 o
  -1   2  17       24.75       29.23      1.27 o
   0   2  17        2.92        2.90      1.32 o
   1   2  17        1.74        1.78      1.35 o
   2   2  17        5.48        6.87      1.33 o
  -7   3  17       17.86       18.82      1.49 o
  -6   3  17        3.37        5.17      1.39 o
  -5   3  17        0.48        0.94      1.33 o
  -4   3  17        0.38        2.24      1.39 o
  -3   3  17       10.42       11.28      1.38 o
  -2   3  17        0.34        1.88      1.37 o
  -1   3  17       12.07       15.74      1.38 o
   0   3  17        5.24        5.04      1.45 o
  -9   0  18        5.93        6.99      1.88 o
  -8   0  18        2.34        4.26      1.84 o
  -7   0  18        1.24        2.27      1.96 o
  -6   0  18        0.26        1.33      1.75 o
  -5   0  18        8.76       14.10      1.87 o
  -4   0  18       11.80       12.68      1.74 o
  -3   0  18       29.63       26.51      1.89 o
  -2   0  18        3.18        5.53      1.72 o
  -1   0  18        4.67        3.45      1.74 o
   0   0  18        1.24        2.10      1.76 o
   1   0  18        8.67        8.13      2.33 o
   2   0  18        0.05        3.23      2.87 o
  -9   1  18        5.36        6.26      1.32 o
  -8   1  18       22.18       21.68      1.31 o
  -7   1  18        8.41        9.67      1.29 o
  -6   1  18       13.20       14.35      1.29 o
  -5   1  18        0.97        2.34      1.22 o
  -4   1  18        1.48        3.16      1.22 o
  -3   1  18       37.35       35.70      1.26 o
  -2   1  18       38.11       41.53      1.29 o
  -1   1  18        5.60        4.45      1.36 o
   0   1  18        4.35        4.77      1.38 o
   1   1  18        1.41        2.30      1.34 o
  -7   2  18        0.30        2.43      1.35 o
  -6   2  18       29.38       31.16      1.40 o
  -5   2  18        1.52        5.26      1.27 o
  -4   2  18        0.33        1.44      1.32 o
  -3   2  18        0.84        0.81      1.39 o
  -2   2  18        0.42        3.02      1.43 o
  -1   2  18        1.57        4.12      1.29 o
   0   2  18       14.85       14.65      1.36 o
  -6   1  19        1.77        3.15      1.39 o
  -5   1  19        0.37        2.06      1.33 o
  -4   1  19        1.01        3.37      1.35 o
  -3   1  19        5.01        5.91      1.34 o
  -2   1  19        4.07        6.50      1.43 o
 
